# Supplementary material for: LncRNA CASC19 Enhances the Radioresistance of Nasopharyngeal Carcinoma by Regulating the miR-340-3p/FKBP5 Axis
Source: Int J Mol Sci. 2023 Feb 3;24(3):3047. doi: 10.3390/ijms24033047 (PMC9917593; doi:10.3390/ijms24033047)
Supplement: Supplementary file 1 [file ijms-24-03047-s001.zip]

Archive with 5 entries (5 files):
- Table_S1_lncRNA_CNE2R_vs_CNE2.DE.xlsx
- Table_S2_miRNA_CNE2R_vs_CNE2.xlsx
- Table_S3_mRNA_CNE2R_vs_CNE2.L.xlsx
- Table_S4_TMTdata CNE2R_vs_CNE2.xlsx
- Table_S5_clinical gene chip data.xlsx
