# Supplementary material for: LncRNA CASC19 Enhances the Radioresistance of Nasopharyngeal Carcinoma by Regulating the miR-340-3p/FKBP5 Axis
Source: Int J Mol Sci. 2023 Feb 3;24(3):3047. doi: 10.3390/ijms24033047 (PMC9917593; doi:10.3390/ijms24033047)
Supplement: Supplementary file 1 [file ijms-24-03047-s001.zip › Table_S1_lncRNA_CNE2R_vs_CNE2.DE.xlsx]

## Sheet: lncRNA_CNE2R_vs_CNE2.DE_ALL
Supplementary Table S1 Differential lncRNA expression in RNA-seq Analysis
transcript_id	gene_id	gene_name	feature_id	CNE2R_FPKM	CNE2_FPKM	log2(foldchange)	pvalue
ENST00000448513.1	ENSG00000227053.1	RP11-395B7.4	transcript	1.96214	0	Inf	0.0165096
LNC_004082	XLOC_092060	.	transcript	7.40407	0	Inf	0.0463214
LNC_002861	XLOC_062623	.	transcript	2.14604	0.010008	7.74438	0.0160581
ENST00000433228.1	ENSG00000235834.1	RP1-60N8.1	transcript	1.99373	0.191713	3.37846	0.0211693
ENST00000509144.2	ENSG00000251003.7	RP11-152P17.2	transcript	6.59292	1.22324	2.43021	0.0416248
ENST00000588804.5	ENSG00000237298.9	AC009948.3	transcript	4.19368	0.784095	2.41911	0.0103306
LNC_000052	XLOC_000160	.	transcript	6.2317	1.31469	2.24491	0.0318636
ENST00000621102.1	ENSG00000274954.1	RP11-56B16.6	transcript	2.15751	0.478124	2.17391	0.0211481
ENST00000435439.5	ENSG00000197182.14	MIRLET7BHG	transcript	4.64365	1.16034	2.00071	0.0106589
ENST00000449391.2	ENSG00000231948.2	AC012065.6	transcript	3.51852	0.962072	1.87075	0.0116431
ENST00000559041.1	ENSG00000259713.1	RP11-429B14.1	transcript	3.58801	0.987816	1.86087	0.0235226
ENST00000492377	ENSG00000239884	RN7SL608P	transcript	5.23657	1.47942	1.82359	0.00171209
ENST00000623319.1	ENSG00000280033.1	CTD-2095E4.3	transcript	2.24065	0.634086	1.82117	0.0311647
ENST00000477764	ENSG00000240322	RN7SL481P	transcript	4.11262	1.23814	1.73189	0.0485075
ENST00000510137.1	ENSG00000251257.2	CTD-2263F21.1	transcript	3.38799	1.0286	1.71975	0.0249995
ENST00000641514.1	ENSG00000254166.2	RP11-255B23.3	transcript	42.4973	13.4257	1.66238	0.0134762
ENST00000608318.1	ENSG00000272993.1	RP11-196G18.24	transcript	3.81983	1.25168	1.60964	0.0199922
ENST00000603233.1	ENSG00000270742.1	RP4-802A10.1	transcript	9.00945	3.21974	1.4845	0.0149584
ENST00000568654.1	ENSG00000260552.1	RP11-49I11.1	transcript	16.5189	5.94257	1.47496	0.0456277
ENST00000602827.1	ENSG00000270108.1	RP11-73M18.6	transcript	5.91496	2.14721	1.46191	0.0255143
ENST00000590740.2	ENSG00000267002.3	RP11-242D8.1	transcript	5.57671	2.1587	1.36925	0.00771573
ENST00000410966	ENSG00000222898	RN7SKP97	transcript	13.1413	5.27501	1.31687	0.00783138
ENST00000435621.3	ENSG00000257475.2	RP11-983P16.2	transcript	3.03495	1.2227	1.31161	0.0383904
ENST00000602616.6	ENSG00000187951.11	RP5-1086D14.6	transcript	6.4801	2.63783	1.29666	0.0207786
ENST00000621575.1	ENSG00000276672.1	RP11-142E9.1	transcript	9.25707	3.7915	1.28779	0.00915042
ENST00000619319.1	ENSG00000273759.1	RP4-563E14.1	transcript	6.38492	2.63998	1.27414	0.0465354
ENST00000641584.1	ENSG00000254166.2	RP11-255B23.3	transcript	57.234	23.9327	1.25789	0.0485137
ENST00000558006.1	ENSG00000259659.1	RP11-151N17.1	transcript	2.59486	1.10975	1.22543	0.0323824
ENST00000503185.5	ENSG00000249592.5	RP11-440L14.1	transcript	11.6091	4.98456	1.21971	0.0208533
ENST00000624029.1	ENSG00000280347.1	AC000123.2	transcript	4.11058	1.98603	1.04945	0.0436673
ENST00000614749.1	ENSG00000274737.1	RP5-1057I20.6	transcript	2.49983	1.22377	1.0305	0.0441076
ENST00000524045.6	ENSG00000251003.7	RP11-152P17.2	transcript	9.25956	4.77345	0.955911	0.0342934
ENST00000449500.1	ENSG00000232442.1	CTD-3184A7.4	transcript	18.6547	10.6008	0.81537	0.0266165
ENST00000602886.1	ENSG00000270015.1	RP11-540B6.6	transcript	5.35172	3.04636	0.812917	0.0329834
ENST00000624705.1	ENSG00000279602.1	CTD-3014M21.1	transcript	10.8426	6.20449	0.805323	0.0368794
LNC_003421	XLOC_075725	.	transcript	15.7029	9.22327	0.76768	0.0148783
ENST00000436665.2	ENSG00000175772.10	AC112229.7	transcript	5.58785	3.33428	0.744916	0.0140389
ENST00000504520.6	ENSG00000251022.6	RP11-163O17.1	transcript	18.497	11.8894	0.637624	0.0306925
ENST00000527986.5	ENSG00000254635.5	RP11-164A7.1	transcript	5.4136	3.63324	0.575331	0.0153134
ENST00000592381.1	ENSG00000267321.2	RP11-1094M14.11	transcript	11.2525	7.80106	0.528502	0.0357433
LNC_002649	XLOC_057367	.	transcript	6.51955	4.5274	0.526092	0.0411028
ENST00000592404.5	ENSG00000267575.6	CTC-459F4.3	transcript	3.94306	2.86245	0.462063	0.0367062
ENST00000616691.1	ENSG00000251562.8	MALAT1	transcript	1290.43	945.408	0.448848	0.0115393
ENST00000565493.1	ENSG00000260032.1	NORAD	transcript	129.536	95.2697	0.443269	0.016079
ENST00000505151.5	ENSG00000233937.6	CTC-338M12.4	transcript	8.06938	5.94649	0.44042	0.0433858
ENST00000550468.2	ENSG00000258232.2	RP11-161H23.5	transcript	10.6761	9.87702	0.112233	0.0125028
ENST00000523313.1	ENSG00000249395.2	RP11-697M17.1	transcript	1.74651	1.64869	0.0831607	0.000502273
ENST00000638546.1	ENSG00000206344.7	HCG27	transcript	2.71034	3.08531	-0.186943	0.00807599
ENST00000621058.4	ENSG00000226067.6	CH17-118O6.2	transcript	5.97186	6.99864	-0.228894	0.0131144
ENST00000540865.5	ENSG00000255717.6	SNHG1	transcript	16.0303	19.8892	-0.311179	0.0452386
LNC_003094	XLOC_067389	.	transcript	2.07395	2.57869	-0.314258	0.0219606
ENST00000641421.1	ENSG00000254166.2	RP11-255B23.3	transcript	11.7874	15.4094	-0.386562	0.0129304
ENST00000645764.1	ENSG00000214049.7	UCA1	transcript	7.41402	11.8179	-0.672644	0.0306682
ENST00000439362.5	ENSG00000172965.15	AC068491.1	transcript	2.48035	4.0025	-0.690358	0.0198934
ENST00000502066.6	ENSG00000245694.9	CRNDE	transcript	9.71028	17.4536	-0.845937	0.0221115
LNC_000285	XLOC_003529	.	transcript	7.59048	14.5276	-0.936533	0.0465319
LNC_003615	XLOC_080843	.	transcript	25.4753	49.1377	-0.947728	0.0360468
ENST00000326677.9	ENSG00000177410.12	ZFAS1	transcript	10.2454	22.3831	-1.12743	0.0454188
LNC_000443	XLOC_006292	.	transcript	11.2571	26.0367	-1.20971	0.0333835
LNC_001254	XLOC_024031	.	transcript	1.34453	3.16631	-1.2357	0.0223819
ENST00000599127.1	ENSG00000269729.1	AC006262.4	transcript	2.16006	6.58918	-1.60903	0.015041
LNC_003003	XLOC_065636	.	transcript	10.3876	35.1785	-1.75982	0.00659488
LNC_002730	XLOC_058991	.	transcript	9.32863	34.2699	-1.8772	0.0118168
ENST00000441722.5	ENSG00000177410.12	ZFAS1	transcript	11.9838	45.5392	-1.92602	0.025293
LNC_002729	XLOC_058990	.	transcript	8.64757	40.7014	-2.23471	0.0407757
ENST00000487066.5	ENSG00000175061.17	LRRC75A-AS1	transcript	2.07708	11.695	-2.49326	0.0248743
ENST00000320322.2	ENSG00000178107.2	RP11-998D10.4	transcript	1.11747	8.65518	-2.95333	0.0327905
ENST00000411595.2	ENSG00000230387.2	RP4-737E23.2	transcript	0.500825	4.06574	-3.02114	0.0211288
LNC_000014	XLOC_000104	.	transcript	2.60095	21.8299	-3.0692	0.0425933
LNC_000063	XLOC_000317	.	transcript	13.7192	485.397	-5.1449	0.0255552
ENST00000433108.1	ENSG00000230937.11	MIR205HG	transcript	0.166446	9.77043	-5.8753	0.00533181
