# Supplementary material for: LncRNA CASC19 Enhances the Radioresistance of Nasopharyngeal Carcinoma by Regulating the miR-340-3p/FKBP5 Axis
Source: Int J Mol Sci. 2023 Feb 3;24(3):3047. doi: 10.3390/ijms24033047 (PMC9917593; doi:10.3390/ijms24033047)
Supplement: Supplementary file 1 [file ijms-24-03047-s001.zip › Table_S2_miRNA_CNE2R_vs_CNE2.xlsx]

## Sheet: Table_miRNA_CNE2RvsCNE2
Supplementary Table S2 Differential mRNA expression in RNA-seq Analysis
sRNA	CNE2R_readcount	CNE2_readcount	log2FoldChange	pval	padj
hsa-miR-205-5p	111.958	11204.8	-6.1961	1.069e-64	1.1492e-61
hsa-miR-141-3p	131.738	985.354	-2.8597	4.3351e-59	2.3301e-56
hsa-miR-381-3p	7989.13	1482.97	2.4	2.2034e-50	7.8954e-48
hsa-miR-3065-3p	46.8407	504.529	-3.3447	3.4993e-50	9.4044e-48
hsa-miR-4425	468.876	15.934	4.6306	9.9145e-50	2.1316e-47
hsa-miR-338-5p	38.2868	488.281	-3.5547	2.4301e-44	4.3539e-42
hsa-miR-944	3.17919	317.831	-5.7912	1.3794e-37	2.1184e-35
hsa-miR-181b-5p	3178.51	1026.96	1.6177	1.3252e-36	1.7807e-34
hsa-miR-10399-3p	131.72	593.953	-2.1389	1.6185e-32	1.9332e-30
hsa-miR-409-3p	900.703	247.581	1.8411	5.6796e-31	6.1055e-29
hsa-miR-23a-3p	18489.3	46331.4	-1.3168	1.526e-29	1.4913e-27
hsa-miR-139-5p	3372.68	518.772	2.6152	1.7246e-24	1.545e-22
hsa-miR-95-3p	34.0791	668.017	-3.9481	1.147e-23	9.4844e-22
hsa-miR-10399-5p	103.256	622.106	-2.5124	1.3468e-23	1.0341e-21
hsa-miR-181a-5p	4318.88	936.028	2.1564	3.1548e-23	2.2609e-21
hsa-miR-10a-5p	7893.01	30998.6	-1.9342	3.2443e-21	2.1798e-19
hsa-miR-379-5p	1122.69	370.456	1.5781	5.2385e-21	3.3126e-19
hsa-miR-501-3p	319.295	894.473	-1.4686	7.6364e-21	4.5606e-19
hsa-miR-532-5p	2765.01	11581.9	-2.0198	1.494e-20	8.4526e-19
hsa-miR-340-3p	51.8855	375.22	-2.7302	2.4472e-20	1.3154e-18
hsa-miR-200c-3p	6065.56	90663.5	-3.5901	1.2799e-19	6.552e-18
hsa-miR-483-3p	266.197	31.7944	2.9149	1.8199e-19	8.8928e-18
hsa-miR-486-5p	456.811	139.444	1.6823	2.5544e-19	1.1939e-17
hsa-miR-486-3p	455.34	140.713	1.6641	2.5501e-18	1.1422e-16
hsa-miR-23b-3p	3181.44	7002.9	-1.1292	3.8785e-18	1.6678e-16
hsa-miR-424-3p	87.2966	510.221	-2.4449	1.0055e-17	4.1574e-16
hsa-miR-584-5p	1068.3	2329.16	-1.1153	3.8439e-17	1.5304e-15
hsa-miR-483-5p	167.312	7.05504	3.9597	1.1674e-16	4.4818e-15
hsa-miR-500a-3p	742.44	1515.84	-1.0221	5.3313e-16	1.9762e-14
hsa-miR-424-5p	123.396	407.402	-1.6862	8.1962e-16	2.937e-14
hsa-miR-224-5p	2798.37	13523.6	-2.1895	1.6853e-15	5.8443e-14
hsa-miR-134-5p	775.79	76.9707	3.0737	3.028e-15	1.0172e-13
hsa-miR-181a-3p	91.3943	1.26937	4.5208	1.7572e-14	5.7243e-13
hsa-miR-139-3p	169.821	23.6237	2.6665	2.8243e-14	8.9298e-13
hsa-miR-1298-5p	12.2199	131.6	-3.1277	3.2483e-14	9.9769e-13
hsa-miR-326	360.761	17.2835	3.7578	8.9729e-14	2.607e-12
hsa-miR-660-5p	272.384	2347.32	-2.8734	8.8745e-14	2.607e-12
hsa-miR-222-3p	9590.94	29633.9	-1.5911	1.8929e-13	5.355e-12
hsa-let-7f-2-3p	28.3175	132.235	-2.1317	2.1042e-13	5.7999e-12
hsa-miR-1843	58.8773	212.219	-1.7955	2.3659e-13	6.3583e-12
hsa-miR-374b-3p	136.638	1462.84	-3.1019	2.5229e-13	6.6148e-12
hsa-miR-345-5p	5914.87	920.428	2.5196	6.7904e-13	1.738e-11
hsa-miR-4683	12.9184	87.3595	-2.5716	1.6295e-12	4.0737e-11
hsa-miR-98-5p	10913.7	38285.2	-1.7564	1.9372e-12	4.7329e-11
hsa-miR-2277-5p	186.748	510	-1.4198	3.055e-12	7.2979e-11
hsa-miR-574-5p	3206.14	1721.17	0.89011	1.4434e-11	3.3733e-10
hsa-miR-196a-5p	1429.07	4031.94	-1.4624	1.8149e-11	4.1511e-10
hsa-miR-210-3p	4027.81	1329.45	1.557	2.9616e-11	6.6327e-10
novel_1198	55.0362	1.74372	3.7807	5.1134e-11	1.1218e-09
hsa-miR-548bc	129.514	337.392	-1.3541	6.1174e-11	1.2895e-09
hsa-miR-548f-5p	129.514	337.392	-1.3541	6.1174e-11	1.2895e-09
hsa-miR-500a-5p	150.39	388.475	-1.3404	8.4337e-11	1.7435e-09
hsa-miR-183-5p	28209.6	54915.6	-0.95088	2.0722e-10	4.1252e-09
hsa-miR-30e-3p	1212.68	3485.11	-1.4832	2.0636e-10	4.1252e-09
hsa-miR-335-3p	375.836	2940.34	-2.6886	2.891e-10	5.6505e-09
hsa-miR-10a-3p	78.4026	329.389	-1.9695	3.4159e-10	6.5574e-09
hsa-miR-3128	15.7208	86.972	-2.2939	4.887e-10	9.2168e-09
hsa-miR-590-3p	92.9299	744.928	-2.7019	6.8872e-10	1.2765e-08
hsa-miR-556-3p	7.24026	59.2997	-2.7115	8.2442e-10	1.5021e-08
hsa-miR-27b-3p	45625.1	185611	-1.925	1.1489e-09	2.0584e-08
hsa-miR-221-3p	21387.4	47299.9	-1.1264	1.2814e-09	2.2582e-08
hsa-miR-425-5p	65135.1	17828.3	1.7896	1.4082e-09	2.4417e-08
hsa-miR-2276-3p	122.164	25.6814	2.1031	1.4828e-09	2.5302e-08
hsa-miR-598-3p	88.9137	319.013	-1.7644	1.7931e-09	3.0119e-08
hsa-miR-16-2-3p	334.901	2082.28	-2.4143	2.6815e-09	4.4348e-08
hsa-miR-27a-3p	13878.2	74833.6	-2.2533	3.2177e-09	5.2409e-08
hsa-miR-374a-3p	619.006	7053.33	-3.0097	3.568e-09	5.7247e-08
hsa-miR-1287-5p	1478.48	434.82	1.6937	4.4297e-09	7.0028e-08
hsa-miR-15b-5p	2165.16	6418.73	-1.5167	5.2134e-09	8.1224e-08
hsa-miR-532-3p	125.16	287.446	-1.1766	6.4927e-09	9.971e-08
hsa-miR-361-5p	298.164	943.404	-1.5997	7.2932e-09	1.0889e-07
hsa-miR-362-5p	408.679	1139.68	-1.4355	7.2066e-09	1.0889e-07
hsa-miR-758-3p	144.152	34.4	1.9415	7.8653e-09	1.1582e-07
hsa-miR-301a-5p	99.4716	554.555	-2.28	8.7361e-09	1.2691e-07
hsa-miR-3176	155.976	51.8505	1.5374	1.1872e-08	1.7017e-07
hsa-miR-320d	356.225	80.6987	2.0051	1.7336e-08	2.4521e-07
hsa-miR-3074-5p	41350.3	75631.5	-0.86144	1.8474e-08	2.5792e-07
hsa-miR-760	461.11	158.017	1.4947	2.0471e-08	2.8214e-07
hsa-miR-382-5p	234.34	75.6212	1.5646	2.4115e-08	3.2814e-07
hsa-miR-24-3p	41567.4	75947.5	-0.85976	2.5409e-08	3.4143e-07
hsa-miR-203a-3p	4942.79	17018.3	-1.7016	2.8846e-08	3.8284e-07
hsa-miR-203b-5p	4937.02	17015.1	-1.7023	3.1954e-08	4.1891e-07
hsa-miR-31-5p	3772.62	7010.85	-0.88295	4.4213e-08	5.698e-07
hsa-miR-501-5p	138.675	296.879	-1.079	4.4524e-08	5.698e-07
hsa-miR-328-3p	826.345	377.384	1.11	4.5209e-08	5.7176e-07
hsa-miR-203b-3p	11.3563	61.8385	-2.2317	5.5142e-08	6.8135e-07
hsa-miR-7-1-3p	141.268	433.618	-1.5534	5.4913e-08	6.8135e-07
hsa-miR-148a-3p	46725.9	174013	-1.7941	6.0932e-08	7.4434e-07
hsa-miR-26b-5p	5905.85	23508.6	-1.8734	7.0216e-08	8.4781e-07
hsa-miR-502-3p	387.284	756.546	-0.95179	7.0979e-08	8.4781e-07
hsa-miR-374b-5p	1541.25	13081.4	-2.6715	7.8707e-08	9.2978e-07
hsa-miR-374c-3p	1540.44	13065.7	-2.6704	8.0457e-08	9.4012e-07
hsa-miR-454-3p	693.095	3768.65	-2.2268	8.1581e-08	9.4301e-07
hsa-miR-766-3p	364.25	165.372	1.1158	9.4002e-08	1.075e-06
hsa-miR-548e-3p	177.514	367.604	-1.0308	1.1441e-07	1.2947e-06
hsa-let-7a-3p	221.603	1709.07	-2.5735	1.1632e-07	1.3026e-06
hsa-miR-3615	3224.66	1262.72	1.3123	1.3248e-07	1.4682e-06
hsa-miR-30c-5p	13545.2	41147.5	-1.5364	1.4452e-07	1.5853e-06
hsa-miR-128-3p	8227.41	15070.2	-0.86183	1.9335e-07	2.0995e-06
hsa-miR-7705	15.6109	105.518	-2.4284	2.1876e-07	2.3517e-06
hsa-miR-103a-3p	59860.3	163852	-1.4007	2.5915e-07	2.7583e-06
hsa-miR-103b	58153.7	159171	-1.4002	2.9365e-07	3.0949e-06
hsa-let-7c-3p	18.5599	70.7909	-1.8102	3.1972e-07	3.3369e-06
hsa-miR-374c-5p	2.0122	28.4607	-2.9655	4.0986e-07	4.2366e-06
hsa-miR-148b-3p	20516.1	81878.7	-1.8608	4.4432e-07	4.544e-06
hsa-miR-151b	271.222	128.988	1.0521	4.4806e-07	4.544e-06
hsa-miR-331-3p	2234.51	706.165	1.5808	5.1335e-07	5.1575e-06
hsa-let-7f-5p	100664	484308	-2.0658	6.5791e-07	6.5486e-06
hsa-miR-450b-5p	230.468	1109.42	-2.0629	8.1384e-07	8.0264e-06
hsa-miR-1180-3p	9057.03	4447.33	1.0056	9.1239e-07	8.9166e-06
hsa-let-7i-5p	253588	459598	-0.84582	9.2309e-07	8.9398e-06
hsa-miR-671-5p	2761.19	781.005	1.7109	9.9578e-07	9.5577e-06
hsa-miR-576-3p	1588.85	451.957	1.7009	1.4687e-06	1.3972e-05
hsa-miR-342-3p	1021.74	1537.08	-0.58505	1.8176e-06	1.7139e-05
hsa-miR-3529-3p	273684	523386	-0.91886	1.8564e-06	1.7354e-05
hsa-miR-221-5p	1250.85	5014.8	-1.8504	1.8926e-06	1.7477e-05
hsa-miR-92b-3p	3841.01	6659.58	-0.78377	1.9022e-06	1.7477e-05
hsa-miR-193b-3p	5249.87	1589.03	1.6242	2.0434e-06	1.8511e-05
hsa-miR-339-3p	1774.48	733.777	1.2325	2.0492e-06	1.8511e-05
hsa-miR-10401-3p	249.324	73.804	1.6494	2.0913e-06	1.8735e-05
hsa-miR-7-5p	278834	530579	-0.91163	2.4867e-06	2.2092e-05
hsa-miR-320c	956.648	331.613	1.4565	2.6016e-06	2.2924e-05
hsa-miR-4664-3p	2235.94	1028.25	1.0911	2.9782e-06	2.6029e-05
hsa-miR-196b-5p	1113.17	4561.22	-1.8685	3.0925e-06	2.681e-05
hsa-miR-141-5p	112.005	660.354	-2.2404	3.3826e-06	2.9068e-05
hsa-miR-374a-5p	1320.43	8841.72	-2.3577	3.407e-06	2.9068e-05
hsa-miR-361-3p	4415.65	8047.9	-0.85191	4.0453e-06	3.4241e-05
hsa-miR-33a-3p	34.1158	136.665	-1.8376	4.2681e-06	3.5846e-05
hsa-miR-324-5p	268.142	119.468	1.1315	4.5659e-06	3.8049e-05
hsa-miR-16-1-3p	440.933	224.258	0.95322	4.9476e-06	4.0913e-05
hsa-miR-1285-3p	316.58	110.195	1.4471	4.9949e-06	4.0989e-05
hsa-miR-877-5p	2618.46	1174.45	1.1226	5.1537e-06	4.1971e-05
hsa-miR-331-5p	197.234	824.33	-1.8821	5.3061e-06	4.2568e-05
hsa-miR-766-5p	64.1869	11.2573	2.1922	5.2673e-06	4.2568e-05
hsa-miR-3158-5p	2378.41	738.821	1.5844	5.61e-06	4.4672e-05
hsa-let-7a-5p	84600	213299	-1.2822	5.909e-06	4.6707e-05
hsa-miR-3158-3p	2407.65	757.775	1.5682	6.0285e-06	4.6961e-05
hsa-miR-664b-3p	9.25246	45.1896	-2.0371	5.9901e-06	4.6961e-05
hsa-miR-330-3p	1740.37	2651.54	-0.60212	7.6129e-06	5.8877e-05
hsa-miR-203a-5p	10.5661	49.9465	-2.0046	7.7398e-06	5.943e-05
hsa-miR-20a-3p	37.46	118.372	-1.5561	7.8372e-06	5.9752e-05
hsa-miR-299-3p	48.8713	9.67395	2.0743	9.3764e-06	7.0983e-05
hsa-miR-130b-3p	415.015	210.936	0.95229	1.0379e-05	7.8024e-05
hsa-miR-491-5p	130.744	37.1792	1.6787	1.0556e-05	7.88e-05
hsa-miR-455-5p	4729.22	2285.93	1.0217	1.1203e-05	8.306e-05
hsa-miR-589-5p	5381.72	3339.5	0.68059	1.1318e-05	8.3331e-05
hsa-miR-26a-5p	27947.7	97512.8	-1.6696	1.2881e-05	9.4201e-05
hsa-miR-17-3p	652.013	239.798	1.3713	1.4788e-05	0.00010742
hsa-miR-1278	63.3069	271.592	-1.8912	1.5192e-05	0.00010961
hsa-let-7b-3p	37.9834	98.3095	-1.3073	1.7111e-05	0.00012263
hsa-miR-664a-3p	21.1607	148.236	-2.3359	1.7248e-05	0.00012279
hsa-miR-30b-5p	4949.43	12516.6	-1.2803	1.7781e-05	0.00012575
hsa-miR-152-3p	224.609	88.9429	1.2765	1.7981e-05	0.00012634
hsa-miR-942-5p	148.278	312.833	-1.0449	1.9463e-05	0.00013586
hsa-miR-548ar-3p	141.783	429.368	-1.4996	1.9631e-05	0.00013615
hsa-miR-5582-3p	13.782	50.3406	-1.7148	2.107e-05	0.00014519
hsa-miR-1303	2711.92	1708.01	0.65967	2.3826e-05	0.00016314
hsa-miR-320b	3338.82	1152.06	1.4453	2.5362e-05	0.00017255
hsa-miR-629-5p	19136.4	7517.32	1.2855	2.9422e-05	0.00019892
hsa-miR-32-3p	80.2681	295.496	-1.7162	2.9652e-05	0.00019923
hsa-miR-182-5p	64591.1	90667.1	-0.4861	3.2347e-05	0.00021598
hsa-miR-4680-5p	0	13.3952	-2.9817	3.4605e-05	0.00022963
hsa-miR-493-5p	0.790215	17.838	-2.8061	3.5168e-05	0.00023194
hsa-miR-455-3p	413.675	215.773	0.91514	3.5992e-05	0.00023592
hsa-let-7g-5p	66627.4	218620	-1.5845	4.2489e-05	0.00027516
hsa-miR-1307-5p	1321.9	610.742	1.0766	4.2486e-05	0.00027516
hsa-miR-376c-3p	41.741	8.87892	1.953	4.3554e-05	0.00028036
hsa-miR-1306-3p	141.541	53.1934	1.3358	4.4816e-05	0.00028677
hsa-miR-193b-5p	284.588	113.535	1.2652	4.5655e-05	0.00029041
hsa-miR-652-5p	85.8179	311.851	-1.6953	4.6644e-05	0.00029496
hsa-miR-329-3p	131.748	53.3537	1.2455	4.752e-05	0.00029874
hsa-miR-107	2728.41	7222.82	-1.3302	4.8485e-05	0.00030303
hsa-miR-92a-3p	85221.2	223131	-1.3161	5.2644e-05	0.00032712
hsa-miR-5094	48.7979	118.052	-1.2147	5.574e-05	0.00034437
hsa-miR-3143	2.76575	54.3826	-2.7565	5.8436e-05	0.00035896
hsa-miR-7851-3p	42.8163	9.2731	1.9155	6.1582e-05	0.00037614
hsa-miR-1288-3p	78.7774	20.5304	1.7421	6.2218e-05	0.00037788
hsa-miR-365a-3p	1254.21	3237.37	-1.2959	7.3652e-05	0.00044481
hsa-miR-301a-3p	53.3743	173.303	-1.5629	7.4672e-05	0.00044845
hsa-miR-1246	699.6	173.129	1.7914	9.3159e-05	0.00055637
hsa-miR-30d-5p	82808.1	173302	-1.0297	9.3981e-05	0.00055818
hsa-let-7c-5p	10773.2	14205.5	-0.39707	9.5118e-05	0.00056182
hsa-miR-1286	118.59	54.4628	1.0796	0.00011187	0.00065716
hsa-miR-3173-5p	23.3929	62.8673	-1.3387	0.00011389	0.00066537
hsa-miR-548p	83.0604	164.103	-0.9522	0.00012026	0.00069883
hsa-miR-190a-5p	49.9283	126.83	-1.2726	0.00012324	0.00071228
hsa-miR-4326	3424.18	2277.67	0.5819	0.00013321	0.00076579
hsa-miR-4775	3.98774	32.9836	-2.3222	0.00014308	0.00081812
hsa-miR-340-5p	7012.09	20515	-1.437	0.00014781	0.00084071
hsa-miR-3911	32.8103	6.42035	1.9762	0.00015076	0.00085298
hsa-miR-99b-3p	5542.44	3689.63	0.58037	0.00015867	0.00089303
hsa-miR-3179	3.21586	22.0403	-2.1963	0.00016085	0.00089749
hsa-miR-4742-3p	4.0244	24.098	-2.1072	0.00016113	0.00089749
hsa-miR-627-5p	22.7126	2.29823	2.3768	0.00016259	0.00090094
hsa-let-7e-3p	65.9241	143.9	-1.0791	0.00016453	0.0009024
hsa-miR-628-5p	26.0853	91.0006	-1.6274	0.00016425	0.0009024
hsa-miR-874-3p	123.579	61.6781	0.97181	0.00016567	0.00090405
hsa-miR-324-3p	79.9362	33.772	1.1832	0.00017226	0.0009342
hsa-miR-940	42.2828	7.76989	2.0339	0.00017294	0.0009342
hsa-miR-4286	477.623	273.403	0.7862	0.00018668	0.0010034
hsa-miR-1908-5p	95.1968	33.0638	1.4198	0.00020346	0.0010882
hsa-miR-654-5p	106.49	40.8337	1.3044	0.00021448	0.0011414
hsa-miR-21-5p	1.33495e+06	2.34402e+06	-0.79433	0.00021571	0.0011423
hsa-miR-548ah-3p	78.6592	149.358	-0.89706	0.00025446	0.0013409
hsa-miR-450a-5p	235.859	479.148	-0.98567	0.00027459	0.0014399
hsa-miR-130a-3p	619.382	367.062	0.74045	0.00027609	0.0014408
hsa-miR-5696	0	9.51361	-2.642	0.00028112	0.0014599
hsa-miR-3909	134.561	382.235	-1.393	0.00028531	0.0014746
hsa-miR-15b-3p	631.198	1325.45	-1.028	0.00030086	0.0015475
hsa-miR-200c-5p	15.6842	51.296	-1.542	0.00031414	0.0016014
hsa-miR-3074-3p	8.80236	41.9361	-1.8979	0.00031432	0.0016014
hsa-miR-30d-3p	502.208	313.929	0.6661	0.00035331	0.0017915
hsa-miR-20a-5p	29521.3	134234	-1.8584	0.00036165	0.0018198
hsa-miR-4484	14.8756	0.554516	2.5116	0.00036228	0.0018198
hsa-miR-1185-1-3p	68.5799	27.7458	1.2268	0.00037138	0.0018569
hsa-miR-548o-3p	1100.92	2501.34	-1.1255	0.00038332	0.001899
hsa-miR-652-3p	1326.18	791.888	0.72887	0.00038238	0.001899
hsa-miR-1268a	159.428	52.7992	1.4548	0.00042602	0.0021008
hsa-miR-181d-5p	1417.62	826.154	0.76154	0.00044983	0.0022081
hsa-miR-651-5p	1088.95	3476.08	-1.5131	0.00045564	0.0022264
hsa-miR-6724-5p	38.6351	6.10635	2.0893	0.00046235	0.002249
hsa-miR-3187-3p	164.758	70.0025	1.1671	0.0004653	0.0022531
hsa-miR-589-3p	84.1338	23.9377	1.6019	0.00052386	0.0025253
hsa-miR-181b-3p	10.4744	0	2.5085	0.00055076	0.0026431
hsa-miR-4664-5p	69.81	23.784	1.4196	0.0005578	0.0026651
hsa-miR-31-3p	467.232	727.965	-0.62979	0.00059142	0.0028132
hsa-miR-4746-5p	272.69	146.98	0.86438	0.00060375	0.0028592
hsa-miR-505-3p	342.284	585.007	-0.75452	0.00061086	0.0028802
hsa-miR-1343-3p	83.262	37.5734	1.0854	0.00062756	0.002946
hsa-miR-10b-5p	380.204	763.581	-0.96612	0.00064773	0.0030274
hsa-miR-378e	93.3597	39.7113	1.1553	0.00066064	0.0030744
hsa-miR-132-3p	164.972	273.109	-0.71128	0.00067236	0.0031155
hsa-miR-9903	11.228	48.3497	-1.7825	0.00069278	0.0031963
hsa-miR-100-5p	301444	420059	-0.47429	0.00070108	0.0032208
hsa-miR-3140-3p	16.9062	1.74372	2.2252	0.00072099	0.0032982
hsa-miR-199a-3p	135.009	218.252	-0.67897	0.00074035	0.0033723
hsa-miR-320a-3p	48672.4	21465.2	1.1165	0.00079517	0.0036068
hsa-miR-378d	7200.46	3066.75	1.1576	0.00085239	0.0038501
hsa-let-7e-5p	7505.77	12965.1	-0.76788	0.0010209	0.0045917
hsa-miR-205-3p	0	11.411	-2.4028	0.0010258	0.0045946
hsa-miR-3065-5p	93.8933	195.517	-1.0065	0.0011079	0.0049216
hsa-miR-338-3p	93.8933	195.517	-1.0065	0.0011079	0.0049216
hsa-miR-3677-3p	133.068	33.5248	1.6888	0.0011155	0.004935
hsa-miR-126-5p	118.078	390.506	-1.5245	0.0011414	0.0050286
hsa-miR-92b-5p	891.317	509.285	0.78496	0.0011656	0.0051143
hsa-miR-1252-5p	13.3502	1.1892	2.2078	0.0011729	0.0051256
hsa-miR-3180	20.3603	2.3784	2.1363	0.0011909	0.005162
hsa-miR-3180-3p	20.3603	2.3784	2.1363	0.0011909	0.005162
hsa-miR-127-3p	23.1994	68.7332	-1.4128	0.0012556	0.0054209
hsa-miR-636	29.5761	7.60955	1.6586	0.0012633	0.0054322
hsa-miR-675-5p	6059.42	4600.26	0.39458	0.0012929	0.0055373
hsa-miR-3690	9.25246	0	2.3388	0.0013482	0.0057512
hsa-miR-99a-5p	24081.7	38478.2	-0.66211	0.0014752	0.006268
hsa-miR-22-3p	21995.5	11107.6	0.94315	0.0015158	0.0064154
hsa-miR-215-5p	651.056	427.191	0.59632	0.0015984	0.0067284
hsa-miR-378c	17366.7	7463.07	1.1392	0.0016023	0.0067284
hsa-miR-140-5p	350.347	959.285	-1.3217	0.0016182	0.0067689
hsa-miR-3661	67.3844	22.7485	1.3963	0.0017028	0.007095
hsa-miR-4788	18.5966	2.85275	1.969	0.0017258	0.0071631
hsa-miR-548am-3p	43.6249	85.7027	-0.92954	0.0017762	0.0073439
hsa-miR-1307-3p	29684.2	14536.4	0.97963	0.001918	0.0078997
hsa-miR-185-3p	348.777	512.766	-0.54773	0.0019387	0.0079244
hsa-miR-6755-5p	6.07327	23.4633	-1.6457	0.0019337	0.0079244
hsa-miR-4482-3p	7.29526	26.9575	-1.6007	0.0020409	0.0083105
hsa-miR-130b-5p	405.831	812.719	-0.95345	0.0022694	0.009206
hsa-miR-5001-5p	19.9469	2.93292	1.9628	0.0024494	0.0098989
hsa-miR-34a-5p	7.33192	27.7458	-1.6167	0.0024797	0.0099838
hsa-miR-1294	20.5721	49.8596	-1.1804	0.0025926	0.010399
hsa-miR-505-5p	14.3705	61.598	-1.7059	0.0026356	0.010497
hsa-miR-548l	11.7881	41.5485	-1.5498	0.0026365	0.010497
hsa-miR-550b-3p	129.873	73.6436	0.78825	0.0026737	0.010606
hsa-miR-500b-5p	23.5395	56.447	-1.1657	0.0027432	0.010842
hsa-miR-4680-3p	0	6.50052	-2.1886	0.0027813	0.010952
hsa-miR-376a-3p	26.9855	7.21538	1.6019	0.0028135	0.011038
hsa-miR-200b-3p	103.209	204.583	-0.94101	0.0028994	0.011334
hsa-miR-3171	0	6.58069	-2.1758	0.0029415	0.011457
hsa-miR-125a-5p	6382.26	12263	-0.89986	0.0029814	0.01157
novel_1200	8.96735	0	2.1616	0.0031376	0.012133
hsa-miR-365a-5p	1818.18	1040.82	0.77744	0.0031718	0.012177
hsa-miR-582-5p	582.2	1268.81	-1.0525	0.0031677	0.012177
hsa-miR-219a-1-3p	91.2274	36.0635	1.2142	0.0033186	0.012696
novel_790	48.8978	12.2862	1.6316	0.0033544	0.012787
hsa-miR-151a-3p	203643	149216	0.44379	0.0033783	0.012833
hsa-miR-146b-5p	1566.73	2324.62	-0.55916	0.0034153	0.012882
hsa-miR-6505-5p	26.9122	66.6688	-1.1958	0.003404	0.012882
hsa-miR-18a-3p	645.465	344.174	0.86695	0.0035021	0.013164
hsa-miR-22-5p	818.851	469.507	0.77528	0.0036872	0.01379
hsa-miR-3134	4.81462	22.1138	-1.7289	0.0036944	0.01379
hsa-miR-26a-2-3p	12.3583	58.5114	-1.7434	0.0039184	0.014575
hsa-miR-323b-3p	106.545	56.28	0.87445	0.0040068	0.014823
hsa-miR-3691-5p	78.5941	39.0833	0.95268	0.0040125	0.014823
hsa-miR-30e-5p	17848.4	25245.7	-0.49314	0.004331	0.015945
hsa-miR-4684-3p	49.468	19.1876	1.237	0.0045809	0.016807
hsa-miR-495-3p	130.524	69.0538	0.87632	0.0049945	0.018262
hsa-miR-125b-5p	14083.1	11479	0.29347	0.0051202	0.018616
hsa-miR-147b-3p	153.044	68.9002	1.0692	0.0051258	0.018616
hsa-miR-3198	9.30746	0.634686	2.0073	0.0052366	0.018954
hsa-miR-3116	3.5743	24.5724	-1.8824	0.0053739	0.019386
hsa-miR-597-3p	99.4064	48.3564	0.97503	0.005436	0.019544
hsa-miR-6515-5p	57.9303	20.2097	1.3219	0.0057214	0.020502
hsa-miR-16-5p	5030.24	10210.6	-0.96006	0.0057422	0.020508
hsa-miR-135b-5p	602.878	1632.63	-1.2747	0.0059148	0.021054
hsa-miR-744-5p	10750.5	7331.72	0.5419	0.0061095	0.021676
hsa-miR-3127-5p	23.843	7.68972	1.3938	0.0064604	0.022845
hsa-miR-128-1-5p	175.876	96.2318	0.82721	0.0066665	0.023268
hsa-miR-376b-3p	6.45005	0	1.9852	0.0066642	0.023268
hsa-miR-4686	70.9872	34.1728	0.99138	0.0066485	0.023268
hsa-miR-548ay-3p	2.80242	16.3348	-1.7875	0.0066053	0.023268
hsa-miR-3934-5p	302.837	448.082	-0.55386	0.0066942	0.023289
hsa-miR-5587-5p	12.4683	1.26937	1.9222	0.0067251	0.023321
hsa-miR-1250-5p	207.457	295.309	-0.50074	0.0069744	0.024108
hsa-miR-190b-5p	13.2769	40.4395	-1.372	0.0071108	0.0245
hsa-miR-580-3p	138.223	62.1525	1.0607	0.0073652	0.025226
hsa-miR-6840-5p	31.2482	10.7028	1.3368	0.0073683	0.025226
hsa-miR-4657	0	5.39149	-1.9475	0.0075365	0.02572
hsa-miR-873-3p	56.5515	19.7421	1.3193	0.0077312	0.026301
hsa-miR-3183	10.1893	0.634686	1.9257	0.008057	0.027323
hsa-miR-4504	47.6859	21.6395	1.0419	0.0081218	0.027456
hsa-miR-499a-5p	35.1626	65.8737	-0.86124	0.008254	0.027815
hsa-miR-4741	30.4763	7.93023	1.5502	0.008488	0.028406
hsa-miR-5699-3p	6.07327	0	1.9247	0.008493	0.028406
hsa-miR-93-5p	20252.5	34141.2	-0.72563	0.0085086	0.028406
hsa-miR-224-3p	25.4784	51.2158	-0.93959	0.0090955	0.030271
hsa-miR-3180-5p	6.03661	0	1.8956	0.0095035	0.031532
hsa-miR-487b-3p	56.69	26.4029	1.0215	0.0098343	0.032529
hsa-miR-492	0.826879	10.9366	-1.8774	0.0098991	0.032643
hsa-miR-29c-5p	83.2254	135.155	-0.67857	0.0099771	0.032799
hsa-miR-181a-2-3p	573.602	427.772	0.41798	0.010079	0.033032
hsa-miR-1972	42.0261	19.6619	1.0136	0.010193	0.033306
hsa-miR-2110	190.844	112.881	0.72531	0.010627	0.03462
hsa-miR-138-5p	19.4418	3.96178	1.6423	0.010672	0.03466
hsa-miR-3155b	26.8837	7.13521	1.5089	0.010856	0.035152
hsa-miR-4665-5p	12.5416	2.29823	1.6767	0.011229	0.036251
hsa-miR-1228-3p	0	4.75681	-1.8363	0.011432	0.036686
hsa-miR-3614-3p	0	4.75681	-1.8363	0.011432	0.036686
hsa-miR-183-3p	68.7265	112.326	-0.6862	0.011524	0.036761
hsa-miR-193a-5p	73.7061	39.8783	0.84022	0.011518	0.036761
hsa-miR-4655-5p	5.6415	0	1.8437	0.011588	0.036857
hsa-miR-542-3p	1347.64	841.019	0.65721	0.011834	0.037526
hsa-miR-3064-3p	0	4.67664	-1.7986	0.013056	0.04104
hsa-miR-3941	0	4.67664	-1.7986	0.013056	0.04104
novel_843	0	4.67664	-1.7986	0.013056	0.04104
hsa-miR-4674	7.78202	0	1.799	0.013275	0.041483
hsa-miR-5088-5p	7.78202	0	1.799	0.013275	0.041483
hsa-miR-425-3p	1226.27	959.418	0.35104	0.013743	0.042822
hsa-miR-154-5p	9.34412	1.1892	1.7363	0.014089	0.043747
hsa-miR-29b-3p	3305.68	2148.07	0.60378	0.014121	0.043747
hsa-miR-503-5p	283.885	443.078	-0.62175	0.014471	0.044702
hsa-miR-542-5p	10.8329	1.10903	1.7507	0.015001	0.046206
hsa-miR-15a-5p	593.504	438.869	0.42903	0.015281	0.046934
hsa-miR-627-3p	3.59263	17.524	-1.6008	0.015632	0.047877
hsa-miR-6501-5p	76.9668	29.249	1.2039	0.015707	0.047969
hsa-miR-10523-5p	22.6027	8.32441	1.2356	0.015774	0.048038
hsa-miR-3184-5p	73322.2	59454.1	0.30027	0.016007	0.048496
hsa-miR-423-3p	73822.4	59815.3	0.30132	0.016015	0.048496
hsa-miR-3184-3p	25032.3	20953.4	0.25522	0.016396	0.049372
hsa-miR-423-5p	25033.5	20953.4	0.25529	0.016369	0.049372
hsa-miR-30b-3p	149.581	93.2187	0.65352	0.016619	0.049904
