# Supplementary material for: LncRNA CASC19 Enhances the Radioresistance of Nasopharyngeal Carcinoma by Regulating the miR-340-3p/FKBP5 Axis
Source: Int J Mol Sci. 2023 Feb 3;24(3):3047. doi: 10.3390/ijms24033047 (PMC9917593; doi:10.3390/ijms24033047)
Supplement: Supplementary file 1 [file ijms-24-03047-s001.zip › Table_S3_mRNA_CNE2R_vs_CNE2.L.xlsx]

## Sheet: mRNA_CNE2R_vs_CNE2.DE_
Supplementary Table S3 Differential mRNA expression in RNA-seq Analysis
transcript_id	gene_id	gene_name	feature_id	CNE2R_FPKM	CNE2_FPKM	log2(foldchange)	pvalue
ENST00000005257	ENSG00000006451	RALA	transcript	16.7421	13.0177	0.363004	0.0261344
ENST00000011619	ENSG00000010017	RANBP9	transcript	25.0867	17.5748	0.513414	0.0114858
ENST00000016171	ENSG00000014919	COX15	transcript	26.9247	23.0577	0.223682	0.0365191
ENST00000025301	ENSG00000023516	AKAP11	transcript	21.0951	11.0479	0.933134	0.046104
ENST00000037243	ENSG00000034713	GABARAPL2	transcript	38.4913	33.8443	0.185619	0.0423179
ENST00000040877	ENSG00000059588	TARBP1	transcript	19.051	21.2393	-0.156864	0.0165597
ENST00000053468	ENSG00000048544	MRPS10	transcript	30.2018	40.1775	-0.411751	0.0438908
ENST00000084795	ENSG00000063177	RPL18	transcript	116.246	10.931	3.41068	0.0162741
ENST00000164227	ENSG00000069399	BCL3	transcript	4.74839	1.44441	1.71696	0.0178044
ENST00000204549	ENSG00000090470	PDCD7	transcript	18.0094	11.5115	0.645666	0.00807867
ENST00000205061	ENSG00000090863	GLG1	transcript	24.441	9.55871	1.35442	0.0220631
ENST00000206474	ENSG00000092036	HAUS4	transcript	2.87908	5.10243	-0.825579	0.0413523
ENST00000209875	ENSG00000094916	CBX5	transcript	55.5726	12.0212	2.2088	0.00793925
ENST00000211998	ENSG00000035403	VCL	transcript	0.181288	34.4265	-7.56909	0.0138031
ENST00000215565	ENSG00000099795	NDUFB7	transcript	79.6062	168.534	-1.08209	0.0261345
ENST00000215570	ENSG00000099800	TIMM13	transcript	24.011	38.7579	-0.690793	0.0463353
ENST00000216014	ENSG00000100196	KDELR3	transcript	7.82546	4.97204	0.654338	0.0205373
ENST00000216106	ENSG00000100281	HMGXB4	transcript	11.4497	9.02354	0.343549	0.0315057
ENST00000216129	ENSG00000100304	TTLL12	transcript	67.1834	57.0727	0.235304	0.0136802
ENST00000216237	ENSG00000100395	L3MBTL2	transcript	13.4437	9.62507	0.482066	0.0340468
ENST00000216297	ENSG00000092201	SUPT16H	transcript	57.0863	53.5789	0.0914808	0.00879695
ENST00000217244	ENSG00000101266	CSNK2A1	transcript	4.34269	3.60299	0.269394	0.0287641
ENST00000217652	ENSG00000101608	MYL12A	transcript	42.0297	47.8115	-0.185947	0.0450732
ENST00000217893	ENSG00000273841	TAF9	transcript	40.7428	69.8117	-0.776924	0.0251332
ENST00000218516	ENSG00000102393	GLA	transcript	28.2724	35.568	-0.331187	0.0461316
ENST00000220507	ENSG00000104140	RHOV	transcript	17.6474	44.6085	-1.33787	0.0432313
ENST00000220531	ENSG00000104164	BLOC1S6	transcript	4.07074	2.36593	0.782882	0.0280401
ENST00000220849	ENSG00000104408	EIF3E	transcript	184.883	346.711	-0.907119	0.0359748
ENST00000221419	ENSG00000104824	HNRNPL	transcript	32.4302	34.2277	-0.0778257	0.0364959
ENST00000221480	ENSG00000104883	PEX11G	transcript	2.44363	0	Inf	0.043833
ENST00000222374	ENSG00000105767	CADM4	transcript	3.75135	1.61792	1.21326	0.0208453
ENST00000222573	ENSG00000105855	ITGB8	transcript	4.515	10.9182	-1.27394	0.0094134
ENST00000222726	ENSG00000106004	HOXA5	transcript	6.16191	4.02917	0.612896	0.027672
ENST00000222990	ENSG00000106266	SNX8	transcript	6.86046	5.21916	0.394487	0.0480842
ENST00000223321	ENSG00000106588	PSMA2	transcript	103.833	189.573	-0.868483	0.00393361
ENST00000223500	ENSG00000086065	CHMP5	transcript	43.8978	64.6382	-0.558238	0.0282898
ENST00000224950	ENSG00000107960	STN1	transcript	13.3969	21.2043	-0.662455	0.0225572
ENST00000226574	ENSG00000109320	NFKB1	transcript	3.43575	2.46467	0.479234	0.0371157
ENST00000227266	ENSG00000109861	CTSC	transcript	111.209	136.245	-0.292934	0.000699587
ENST00000227868	ENSG00000110435	PDHX	transcript	23.5512	17.3052	0.444594	0.0419461
ENST00000228438	ENSG00000110852	CLEC2B	transcript	6.34211	9.24305	-0.543406	0.0403513
ENST00000228705	ENSG00000111110	PPM1H	transcript	4.28761	6.14667	-0.519633	0.0363827
ENST00000228740	ENSG00000111144	LTA4H	transcript	48.7638	66.7541	-0.453044	0.0330595
ENST00000229030	ENSG00000111432	FZD10	transcript	0	5.34018	#NAME?	0.0220269
ENST00000229214	ENSG00000111615	KRR1	transcript	9.9183	13.1108	-0.402591	0.0212155
ENST00000229633	ENSG00000111911	HINT3	transcript	13.7493	26.7637	-0.960921	0.00251746
ENST00000229769	ENSG00000112039	FANCE	transcript	4.7089	8.207	-0.801463	0.00991721
ENST00000230048	ENSG00000112304	ACOT13	transcript	11.4342	15.1182	-0.402933	0.00336147
ENST00000230340	ENSG00000112578	BYSL	transcript	21.3541	17.68	0.272389	0.0336986
ENST00000231498	ENSG00000113569	NUP155	transcript	70.496	49.615	0.506765	0.00586389
ENST00000233557	ENSG00000115216	NRBP1	transcript	10.0675	15.5076	-0.623267	0.046388
ENST00000233609	ENSG00000115268	RPS15	transcript	9.9278	14.0759	-0.503676	0.0416486
ENST00000234310	ENSG00000221823	PPP3R1	transcript	30.3595	19.0368	0.673356	0.0290731
ENST00000236273	ENSG00000117614	SYF2	transcript	15.1609	33.928	-1.16212	0.0490674
ENST00000237305	ENSG00000118515	SGK1	transcript	4.15772	10.2937	-1.30789	0.0150174
ENST00000237858	ENSG00000173221	GLRX	transcript	18.7724	21.1347	-0.170999	0.0111782
ENST00000238616	ENSG00000119638	NEK9	transcript	13.0348	9.40057	0.471553	0.0205054
ENST00000238647	ENSG00000119669	IRF2BPL	transcript	13.8876	7.6661	0.857237	0.0489469
ENST00000240285	ENSG00000121039	RDH10	transcript	25.5908	7.99868	1.67779	0.00670276
ENST00000240488	ENSG00000121211	MND1	transcript	13.184	15.1387	-0.19946	0.00267765
ENST00000242465	ENSG00000122862	SRGN	transcript	59.0581	0.214148	8.10738	0.0335774
ENST00000242576	ENSG00000076248	UNG	transcript	24.7795	18.515	0.420454	0.0264408
ENST00000242783	ENSG00000123143	PKN1	transcript	33.4806	30.4275	0.13795	0.0421973
ENST00000243253	ENSG00000058262	SEC61A1	transcript	103.632	89.6892	0.208458	0.0411902
ENST00000243501	ENSG00000123739	PLA2G12A	transcript	17.3023	9.58905	0.851505	0.0216496
ENST00000243639	ENSG00000204604	ZNF468	transcript	2.41598	2.15693	0.16363	0.0217671
ENST00000244217	ENSG00000124370	MCEE	transcript	4.59287	3.45921	0.408952	0.0183695
ENST00000245304	ENSG00000125249	RAP2A	transcript	14.0461	11.9348	0.234989	0.00577005
ENST00000245817	ENSG00000125657	TNFSF9	transcript	31.9691	57.8903	-0.856645	0.0198881
ENST00000245925	ENSG00000125746	EML2	transcript	8.82678	21.7453	-1.30074	0.0293624
ENST00000246024	ENSG00000125827	TMX4	transcript	7.2586	9.54307	-0.394761	0.00179353
ENST00000247003	ENSG00000105671	DDX49	transcript	22.9457	27.8365	-0.278755	0.0189533
ENST00000247191	ENSG00000126787	DLGAP5	transcript	22.1898	38.1879	-0.783217	0.0365202
ENST00000247226	ENSG00000126822	PLEKHG3	transcript	4.82702	2.75361	0.809808	0.0433225
ENST00000249042	ENSG00000128311	TST	transcript	10.8633	10.497	0.0494863	0.00647903
ENST00000250241	ENSG00000129351	ILF3	transcript	3.07619	0	Inf	0.0210087
ENST00000250377	ENSG00000100890	KIAA0391	transcript	2.60064	4.27048	-0.715528	0.0134192
ENST00000251047	ENSG00000074695	LMAN1	transcript	73.6176	65.8547	0.160765	0.00526335
ENST00000251076	ENSG00000104093	DMXL2	transcript	13.6187	9.9706	0.44984	0.0160519
ENST00000251101	ENSG00000132199	ENOSF1	transcript	7.64743	5.5326	0.467016	0.0152334
ENST00000251241	ENSG00000108406	DHX40	transcript	26.9214	28.2198	-0.0679561	0.0232302
ENST00000251900	ENSG00000102098	SCML2	transcript	2.22538	0.394543	2.4958	0.0241603
ENST00000252102	ENSG00000131495	NDUFA2	transcript	32.7933	59.5079	-0.85968	0.00711851
ENST00000252485	ENSG00000130202	NECTIN2	transcript	9.17532	9.19219	-0.00265046	0.0312236
ENST00000252674	ENSG00000130382	MLLT1	transcript	12.9196	9.63867	0.42265	0.031098
ENST00000252818	ENSG00000130522	JUND	transcript	20.6635	16.4407	0.329816	0.0046643
ENST00000253107	ENSG00000130810	PPAN	transcript	11.2337	16.6491	-0.567605	0.00696394
ENST00000253251	ENSG00000130939	UBE4B	transcript	4.22997	1.5469	1.45127	0.034646
ENST00000253669	ENSG00000131351	HAUS8	transcript	3.6414	2.24331	0.698865	0.0277362
ENST00000253686	ENSG00000131368	MRPS25	transcript	31.4924	21.9397	0.521464	0.0484082
ENST00000254616	ENSG00000132286	TIMM10B	transcript	15.5014	9.66084	0.68218	0.00975539
ENST00000254718	ENSG00000132382	MYBBP1A	transcript	26.2065	13.7862	0.9267	0.0376389
ENST00000254765	ENSG00000132429	POPDC3	transcript	5.86529	8.36455	-0.512086	0.0274164
ENST00000254821	ENSG00000132485	ZRANB2	transcript	29.3246	31.0366	-0.0818617	0.0208091
ENST00000254928	ENSG00000132591	ERAL1	transcript	25.9354	24.1611	0.102233	0.0132285
ENST00000255006	ENSG00000132669	RIN2	transcript	5.04844	10.4408	-1.04833	0.0156965
ENST00000255608	ENSG00000133243	BTBD2	transcript	27.8727	15.6773	0.830173	0.0457893
ENST00000256015	ENSG00000133639	BTG1	transcript	15.2046	13.2939	0.193737	0.0107745
ENST00000256379	ENSG00000133997	MED6	transcript	6.6347	3.43908	0.94801	0.032252
ENST00000256897	ENSG00000134480	CCNH	transcript	19.2249	23.0786	-0.263582	0.0434013
ENST00000257075	ENSG00000134644	PUM1	transcript	8.95387	8.29558	0.110168	0.0179507
ENST00000257570	ENSG00000135114	OASL	transcript	11.676	258.192	-4.46683	0.0312612
ENST00000257770	ENSG00000135318	NT5E	transcript	21.7349	26.9693	-0.311303	0.0161306
ENST00000258145	ENSG00000135677	GNS	transcript	29.0898	33.8319	-0.217869	0.0445481
ENST00000258418	ENSG00000135932	CAB39	transcript	26.8824	37.5479	-0.48207	0.0391163
ENST00000258538	ENSG00000136052	SLC41A2	transcript	5.22585	6.96202	-0.41384	0.00535781
ENST00000258648	ENSG00000136146	MED4	transcript	26.0691	22.826	0.191663	0.0193432
ENST00000258772	ENSG00000136271	DDX56	transcript	45.7013	44.9464	0.0240317	0.00228499
ENST00000258774	ENSG00000136273	HUS1	transcript	10.8568	12.962	-0.255686	0.0367116
ENST00000258781	ENSG00000136280	CCM2	transcript	14.9292	20.0142	-0.422886	0.00875821
ENST00000258886	ENSG00000136381	IREB2	transcript	31.6964	18.2419	0.797063	0.0387827
ENST00000259324	ENSG00000136802	LRRC8A	transcript	1.89524	0.0388395	5.60871	0.0160256
ENST00000259339	ENSG00000136816	TOR1B	transcript	14.4149	10.7907	0.417771	0.0496007
ENST00000259477	ENSG00000136950	ARPC5L	transcript	34.9097	33.3768	0.0647842	0.0452561
ENST00000259818	ENSG00000137285	TUBB2B	transcript	6.05158	0.87827	2.78458	0.0143261
ENST00000259895	ENSG00000213780	GTF2H4	transcript	13.4209	12.4008	0.114055	0.0278631
ENST00000260363	ENSG00000137807	KIF23	transcript	3.57809	2.65965	0.427955	0.00717391
ENST00000260443	ENSG00000137876	RSL24D1	transcript	51.3334	103.536	-1.01216	0.0350861
ENST00000260803	ENSG00000138231	DBR1	transcript	15.1226	21.3049	-0.494477	0.0463658
ENST00000261070	ENSG00000138495	COX17	transcript	51.693	56.7115	-0.133674	0.0109738
ENST00000261168	ENSG00000171681	ATF7IP	transcript	2.47172	0.512274	2.27053	0.0483585
ENST00000261303	ENSG00000100764	PSMC1	transcript	37.2344	40.5257	-0.122198	0.0208639
ENST00000261427	ENSG00000078140	UBE2K	transcript	45.545	21.3168	1.09531	0.0494077
ENST00000261479	ENSG00000100902	PSMA6	transcript	62.5983	60.9067	0.0395226	0.0387511
ENST00000261658	ENSG00000103429	BFAR	transcript	20.909	15.057	0.473688	0.00680247
ENST00000261735	ENSG00000089248	ERP29	transcript	42.373	75.8158	-0.839353	0.0257663
ENST00000261847	ENSG00000138593	SECISBP2L	transcript	0	6.72137	#NAME?	0.0061089
ENST00000261866	ENSG00000104133	SPG11	transcript	7.04364	10.4775	-0.572896	0.04721
ENST00000262053	ENSG00000123268	ATF1	transcript	29.2133	42.6493	-0.545894	0.0261142
ENST00000262105	ENSG00000104738	MCM4	transcript	33.0239	3.17107	3.38047	0.0349688
ENST00000262160	ENSG00000175387	SMAD2	transcript	6.88892	3.49239	0.980063	0.0100129
ENST00000262455	ENSG00000023318	ERP44	transcript	7.18587	5.51554	0.381661	0.0433003
ENST00000262554	ENSG00000090054	SPTLC1	transcript	39.3744	33.7569	0.222076	0.0479781
ENST00000262803	ENSG00000005007	UPF1	transcript	7.87976	3.09423	1.34857	0.0361384
ENST00000262942	ENSG00000241685	ARPC1A	transcript	64.1917	55.356	0.213646	0.0464156
ENST00000262962	ENSG00000105248	YJU2	transcript	7.90071	14.9628	-0.921326	0.0412334
ENST00000262982	ENSG00000124207	CSE1L	transcript	160.192	174.855	-0.126354	0.035388
ENST00000263035	ENSG00000181192	DHTKD1	transcript	13.5496	11.9966	0.17563	0.0144959
ENST00000263733	ENSG00000116199	FAM20B	transcript	24.0632	30.4675	-0.340445	0.0172672
ENST00000264025	ENSG00000110400	NECTIN1	transcript	8.86091	3.40187	1.38113	0.0443332
ENST00000264080	ENSG00000125734	GPR108	transcript	3.06023	9.34867	-1.61112	0.0216528
ENST00000264126	ENSG00000121957	GPSM2	transcript	1.57104	18.1741	-3.53209	0.0337117
ENST00000264158	ENSG00000115839	RAB3GAP1	transcript	10.0005	12.2039	-0.28727	0.0289352
ENST00000264220	ENSG00000128059	PPAT	transcript	29.5709	21.9247	0.43162	0.0275202
ENST00000264263	ENSG00000168827	GFM1	transcript	32.6604	25.9074	0.334179	0.0341074
ENST00000264552	ENSG00000108106	UBE2S	transcript	50.4644	55.9947	-0.150026	0.0444334
ENST00000264601	ENSG00000124839	RAB17	transcript	10.0998	14.5089	-0.522614	0.0198162
ENST00000264914	ENSG00000113273	ARSB	transcript	5.10364	3.03746	0.74866	0.0126464
ENST00000264930	ENSG00000113504	SLC12A7	transcript	22.6928	16.447	0.46441	0.0268608
ENST00000265087	ENSG00000113739	STC2	transcript	15.3328	15.4149	-0.00770848	0.0154801
ENST00000265109	ENSG00000039560	RAI14	transcript	14.6349	10.8466	0.432175	0.0389387
ENST00000265195	ENSG00000120725	SIL1	transcript	4.45419	0.815674	2.4491	0.0056067
ENST00000265295	ENSG00000040275	SPDL1	transcript	18.3468	20.7879	-0.180222	0.0229157
ENST00000265340	ENSG00000069011	PITX1	transcript	18.9668	22.5694	-0.250887	0.0244546
ENST00000265523	ENSG00000106605	BLVRA	transcript	21.2563	32.1794	-0.598244	0.0230163
ENST00000265562	ENSG00000076201	PTPN23	transcript	8.7244	1.21119	2.84863	0.00568329
ENST00000265755	ENSG00000006704	GTF2IRD1	transcript	1.07438	6.46743	-2.58968	0.0170966
ENST00000265843	ENSG00000110723	EXPH5	transcript	5.67438	2.55319	1.15216	0.000343375
ENST00000266077	ENSG00000125520	SLC2A4RG	transcript	45.913	25.8221	0.830298	0.0490167
ENST00000266079	ENSG00000101161	PRPF6	transcript	78.0601	61.2251	0.350462	0.00260949
ENST00000266087	ENSG00000100225	FBXO7	transcript	28.539	22.2339	0.36017	0.0449965
ENST00000266775	ENSG00000139372	TDG	transcript	1.49673	1.79837	-0.264875	0.0370571
ENST00000266987	ENSG00000139546	TARBP2	transcript	4.67556	8.8122	-0.914364	0.00764273
ENST00000267328	ENSG00000139832	RAB20	transcript	16.5797	27.9158	-0.751667	0.0268536
ENST00000267935	ENSG00000140365	COMMD4	transcript	38.7484	38.8393	-0.00338133	0.0077975
ENST00000268099	ENSG00000140497	SCAMP2	transcript	12.9761	8.61237	0.59138	0.0476945
ENST00000268296	ENSG00000140678	ITGAX	transcript	2.01566	0.117309	4.10286	0.0449632
ENST00000268379	ENSG00000140740	UQCRC2	transcript	64.8393	73.9065	-0.188834	0.0298871
ENST00000268383	ENSG00000140743	CDR2	transcript	10.5911	6.55235	0.692766	0.0080515
ENST00000269582	ENSG00000141744	PNMT	transcript	1.64311	0.193249	3.0879	0.00950441
ENST00000270142	ENSG00000142168	SOD1	transcript	276.416	287.947	-0.0589645	0.00194653
ENST00000270776	ENSG00000142657	PGD	transcript	50.8188	63.126	-0.312871	0.00189106
ENST00000270812	ENSG00000142684	ZNF593	transcript	1.07143	2.67738	-1.32128	0.0214881
ENST00000271640	ENSG00000143379	SETDB1	transcript	8.06791	9.94021	-0.301082	0.0333492
ENST00000272067	ENSG00000143727	ACP1	transcript	4.44001	7.6331	-0.781708	0.00970238
ENST00000272233	ENSG00000143878	RHOB	transcript	63.319	49.0042	0.369735	0.0454965
ENST00000272298	ENSG00000143933	CALM2	transcript	263.609	382.185	-0.535871	0.0465643
ENST00000272542	ENSG00000144136	SLC20A1	transcript	70.4825	32.1341	1.13316	0.0264319
ENST00000273308	ENSG00000257727	CNPY2	transcript	56.5445	66.572	-0.23553	0.0304428
ENST00000273550	ENSG00000167996	FTH1	transcript	478.83	296.125	0.693307	0.0228635
ENST00000273853	ENSG00000145241	CENPC	transcript	6.43407	4.88119	0.398499	0.0125002
ENST00000273860	ENSG00000145247	OCIAD2	transcript	2.67394	5.59556	-1.06531	0.0469476
ENST00000273920	ENSG00000145293	ENOPH1	transcript	30.1032	24.9709	0.269672	0.0154243
ENST00000274456	ENSG00000145779	TNFAIP8	transcript	3.88656	9.87145	-1.34477	0.00716865
ENST00000275521	ENSG00000146674	IGFBP3	transcript	5.31301	0.432387	3.61913	0.0395122
ENST00000275603	ENSG00000146731	CCT6A	transcript	174.184	259.438	-0.574775	0.0435451
ENST00000278224	ENSG00000110619	CARS	transcript	14.5323	31.6076	-1.12101	0.0385108
ENST00000278742	ENSG00000149418	ST14	transcript	3.99193	7.5316	-0.915869	0.0248117
ENST00000279247	ENSG00000014216	CAPN1	transcript	18.9344	18.0914	0.0657077	0.0116463
ENST00000279452	ENSG00000026508	CD44	transcript	12.8969	0.102838	6.9705	0.00175475
ENST00000279550	ENSG00000060138	YBX3	transcript	31.7192	35.3025	-0.154415	0.00413632
ENST00000280154	ENSG00000150593	PDCD4	transcript	13.9605	24.5009	-0.811481	0.0126217
ENST00000280258	ENSG00000150687	PRSS23	transcript	3.18722	319.601	-6.64783	0.00903516
ENST00000280333	ENSG00000150760	DOCK1	transcript	9.94542	7.49547	0.408015	0.0165123
ENST00000280612	ENSG00000151012	SLC7A11	transcript	66.9779	46.511	0.526112	0.00299118
ENST00000282587	ENSG00000152683	SLC30A6	transcript	4.7977	2.8163	0.768542	0.019942
ENST00000282841	ENSG00000152904	GGPS1	transcript	6.96238	11.0823	-0.670607	0.00208584
ENST00000283006	ENSG00000153044	CENPH	transcript	33.2859	37.0735	-0.155479	0.0478472
ENST00000283415	ENSG00000153395	LPCAT1	transcript	74.6523	56.5692	0.400169	0.0143879
ENST00000283534	ENSG00000153485	TMEM251	transcript	5.43886	5.08245	0.0977814	0.0446923
ENST00000285518	ENSG00000155189	AGPAT5	transcript	40.9302	27.8697	0.554468	0.0184181
ENST00000287038	ENSG00000156482	RPL30	transcript	439.463	753.165	-0.777226	0.00732663
ENST00000287295	ENSG00000156709	AIFM1	transcript	33.1067	47.2705	-0.513815	0.00385309
ENST00000287667	ENSG00000103512	NOMO1	transcript	50.3048	33.7865	0.57425	0.00827013
ENST00000288071	ENSG00000157349	DDX19B	transcript	6.63935	4.96499	0.419253	0.0337735
ENST00000288439	ENSG00000157637	SLC38A10	transcript	15.5281	3.67745	2.0781	0.0249452
ENST00000288943	ENSG00000158050	DUSP2	transcript	7.86774	17.5932	-1.161	0.03653
ENST00000289816	ENSG00000158805	ZNF276	transcript	4.09574	1.77646	1.20512	0.037944
ENST00000290271	ENSG00000159167	STC1	transcript	52.6508	1.98437	4.7297	0.0336171
ENST00000290299	ENSG00000241837	ATP5PO	transcript	120.759	143.327	-0.24718	0.0185683
ENST00000290913	ENSG00000159685	CHCHD6	transcript	16.8674	17.5832	-0.0599647	0.0296263
ENST00000291442	ENSG00000160113	NR2F6	transcript	37.1718	46.9413	-0.33665	0.0097146
ENST00000295124	ENSG00000163006	CCDC138	transcript	5.41378	7.34007	-0.439158	0.0191103
ENST00000295628	ENSG00000163428	LRRC58	transcript	42.4419	25.4119	0.739984	0.0215327
ENST00000295770	ENSG00000163527	STT3B	transcript	78.8018	83.2797	-0.0797365	0.027483
ENST00000295797	ENSG00000163558	PRKCI	transcript	39.6408	34.0238	0.22044	0.0248734
ENST00000295951	ENSG00000163681	SLMAP	transcript	4.44945	2.42117	0.87792	0.0353144
ENST00000295958	ENSG00000163683	SMIM14	transcript	6.8324	5.50874	0.31067	0.0478347
ENST00000296277	ENSG00000163923	RPL39L	transcript	24.1668	31.0985	-0.36382	0.0345576
ENST00000296315	ENSG00000163947	ARHGEF3	transcript	1.63798	2.48327	-0.600323	0.0147804
ENST00000296503	ENSG00000164104	HMGB2	transcript	76.9304	74.5676	0.0450036	0.019292
ENST00000296679	ENSG00000164253	WDR41	transcript	14.2067	20.5003	-0.529071	0.0245594
ENST00000296782	ENSG00000164327	RICTOR	transcript	6.69503	7.71472	-0.204522	0.0219357
ENST00000296932	ENSG00000112414	ADGRG6	transcript	36.6916	31.9466	0.199787	0.0289791
ENST00000297258	ENSG00000164687	FABP5	transcript	26.1144	50.4675	-0.95051	0.0173007
ENST00000297290	ENSG00000164713	BRI3	transcript	47.2882	49.3192	-0.0606688	0.0329041
ENST00000297596	ENSG00000164949	GEM	transcript	4.61166	1.16509	1.98484	0.0116028
ENST00000297979	ENSG00000148120	C9orf3	transcript	3.78344	0.024593	7.26531	0.00795286
ENST00000297990	ENSG00000165271	NOL6	transcript	17.4819	11.8077	0.566132	0.0316436
ENST00000298307	ENSG00000165516	KLHDC2	transcript	5.44736	7.17759	-0.397941	0.00704542
ENST00000298573	ENSG00000111266	DUSP16	transcript	3.74576	11.1831	-1.57799	0.0298649
ENST00000298786	ENSG00000122376	SHLD2	transcript	6.06904	6.6347	-0.128562	0.0121617
ENST00000298852	ENSG00000165916	PSMC3	transcript	97.562	129.141	-0.404557	0.0262732
ENST00000299381	ENSG00000166295	ANAPC16	transcript	10.4318	10.7356	-0.0414175	0.0282974
ENST00000299633	ENSG00000166503	HDGFL3	transcript	6.42531	4.45891	0.527075	0.0240903
ENST00000299638	ENSG00000255529	POLR2M	transcript	12.5013	20.0598	-0.682223	0.0059555
ENST00000299767	ENSG00000166598	HSP90B1	transcript	381.564	314.976	0.276685	0.0425773
ENST00000300134	ENSG00000166888	STAT6	transcript	5.41114	9.83921	-0.86261	0.0374752
ENST00000300255	ENSG00000166979	EVA1C	transcript	3.72733	2.26221	0.720407	0.0281211
ENST00000300289	ENSG00000167004	PDIA3	transcript	102.226	76.819	0.412234	0.0120598
ENST00000300870	ENSG00000185947	ZNF267	transcript	9.21647	7.31811	0.332742	0.0174477
ENST00000301057	ENSG00000167543	TP53I13	transcript	17.0612	13.3266	0.356411	0.0367442
ENST00000301608	ENSG00000161533	ACOX1	transcript	2.71036	3.17943	-0.230287	0.00271529
ENST00000301634	ENSG00000167900	TK1	transcript	59.6949	35.6117	0.745258	0.000214138
ENST00000301727	ENSG00000167967	E4F1	transcript	11.1959	9.8395	0.186319	0.0219526
ENST00000301904	ENSG00000168077	SCARA3	transcript	13.0265	5.61359	1.21445	0.0473866
ENST00000301905	ENSG00000168078	PBK	transcript	41.591	55.9655	-0.428266	0.0473474
ENST00000302165	ENSG00000170604	IRF2BP1	transcript	8.8744	6.64203	0.418025	0.0240642
ENST00000302392	ENSG00000169964	TMEM42	transcript	9.61514	7.65159	0.329548	0.0318769
ENST00000302422	ENSG00000205544	TMEM256	transcript	39.8272	63.2805	-0.668009	0.0192715
ENST00000302517	ENSG00000171604	CXXC5	transcript	5.11138	2.97906	0.778858	0.021274
ENST00000302550	ENSG00000121644	DESI2	transcript	12.9282	22.1345	-0.775772	0.0197998
ENST00000302754	ENSG00000171223	JUNB	transcript	41.1165	72.0489	-0.809258	0.0129676
ENST00000302759	ENSG00000169679	BUB1	transcript	34.52	49.6832	-0.525325	0.0166275
ENST00000303004	ENSG00000172216	CEBPB	transcript	88.5026	120.259	-0.442349	0.0024691
ENST00000303221	ENSG00000170571	EMB	transcript	2.60636	5.78535	-1.15037	0.0195256
ENST00000303731	ENSG00000170043	TRAPPC1	transcript	36.4233	24.2302	0.588057	0.023979
ENST00000303921	ENSG00000170775	GPR37	transcript	2.81668	0.8659	1.70172	0.00618874
ENST00000304043	ENSG00000169567	HINT1	transcript	163.177	281.251	-0.785421	0.0271131
ENST00000304056	ENSG00000170852	KBTBD2	transcript	19.4872	21.9295	-0.170353	0.00765384
ENST00000304734	ENSG00000146223	RPL7L1	transcript	18.2114	25.5037	-0.485864	0.0323269
ENST00000304916	ENSG00000168672	FAM84B	transcript	51.3986	33.5699	0.614562	0.00680935
ENST00000305135	ENSG00000163872	YEATS2	transcript	20.92	12.3456	0.760885	0.0468907
ENST00000305747	ENSG00000172292	CERS6	transcript	11.5886	8.88157	0.383824	0.0288773
ENST00000305798	ENSG00000168785	TSPAN5	transcript	2.49085	0.415193	2.58478	0.0193974
ENST00000306368	ENSG00000168894	RNF181	transcript	47.0391	75.3419	-0.679593	0.0403649
ENST00000306448	ENSG00000250565	ATP6V1E2	transcript	3.35691	1.06123	1.66139	0.0292992
ENST00000306801	ENSG00000141564	RPTOR	transcript	8.522	2.70675	1.65463	0.0330356
ENST00000307017	ENSG00000170185	USP38	transcript	6.51176	4.54521	0.518703	0.0485179
ENST00000307630	ENSG00000170027	YWHAG	transcript	100.868	92.7185	0.12154	0.0371201
ENST00000307768	ENSG00000171135	JAGN1	transcript	15.5192	25.7561	-0.730862	0.0258844
ENST00000307961	ENSG00000174444	RPL4	transcript	483.112	747.75	-0.630197	0.0460767
ENST00000307968	ENSG00000217128	FNIP1	transcript	10.7546	12.449	-0.211074	0.00820844
ENST00000308153	ENSG00000105968	H2AFV	transcript	29.216	58.6737	-1.00595	0.0276276
ENST00000308271	ENSG00000090686	USP48	transcript	7.18161	4.00212	0.843543	0.0060751
ENST00000308275	ENSG00000167196	FBXO22	transcript	7.74066	9.6826	-0.322937	0.0238689
ENST00000309190	ENSG00000153113	CAST	transcript	1.24942	3.88007	-1.63482	0.00799858
ENST00000309195	ENSG00000106853	PTGR1	transcript	22.2724	12.3801	0.847238	0.00655703
ENST00000309683	ENSG00000173041	ZNF680	transcript	8.46054	5.41459	0.643899	0.0427627
ENST00000309971	ENSG00000119392	GLE1	transcript	25.3956	29.8354	-0.232448	0.0144532
ENST00000310045	ENSG00000171451	DSEL	transcript	5.91137	3.75144	0.656047	0.0257397
ENST00000310512	ENSG00000146834	MEPCE	transcript	16.1068	12.917	0.318398	0.0176361
ENST00000310528	ENSG00000165416	SUGT1	transcript	13.3925	7.35751	0.864135	0.00126959
ENST00000310574	ENSG00000138074	SLC5A6	transcript	5.42847	7.18234	-0.403908	0.0172982
ENST00000311160	ENSG00000136205	TNS3	transcript	21.885	13.6722	0.678692	0.00915737
ENST00000311208	ENSG00000128422	KRT17	transcript	19.8	176.406	-3.15533	0.043108
ENST00000311528	ENSG00000167526	RPL13	transcript	53.7365	124.518	-1.21238	0.00813032
ENST00000311549	ENSG00000122026	RPL21	transcript	277.044	484.194	-0.805469	0.0107809
ENST00000312060	ENSG00000174177	CTU2	transcript	2.9576	0	Inf	0.0380532
ENST00000312499	ENSG00000175643	RMI2	transcript	20.2404	12.2681	0.72233	0.0264083
ENST00000312629	ENSG00000175634	RPS6KB2	transcript	20.4687	24.329	-0.249256	0.0101805
ENST00000313511	ENSG00000178952	TUFM	transcript	187.317	137.247	0.448708	0.0342424
ENST00000313843	ENSG00000103496	STX4	transcript	16.5743	9.3146	0.831378	0.0398338
ENST00000314666	ENSG00000178921	PFAS	transcript	32.2671	19.9414	0.694295	0.000729647
ENST00000315422	ENSG00000133895	MEN1	transcript	1.73638	5.91535	-1.76838	0.0473208
ENST00000315467	ENSG00000140905	GCSH	transcript	15.5507	20.4566	-0.395589	0.0101582
ENST00000315927	ENSG00000180667	YOD1	transcript	8.45444	14.458	-0.774089	0.00195335
ENST00000316629	ENSG00000170312	CDK1	transcript	5.09062	11.0792	-1.12194	0.00476811
ENST00000316731	ENSG00000146574	CCZ1B	transcript	16.0512	26.1529	-0.704286	0.0193862
ENST00000317534	ENSG00000062582	MRPS24	transcript	27.4368	65.7131	-1.26007	0.0446532
ENST00000317582	ENSG00000099968	BCL2L13	transcript	3.99391	0.267755	3.89882	0.0138328
ENST00000317811	ENSG00000179431	FJX1	transcript	7.32093	4.46502	0.713359	0.0160174
ENST00000318121	ENSG00000092853	CLSPN	transcript	17.9105	13.3726	0.421531	0.045145
ENST00000318386	ENSG00000163950	SLBP	transcript	18.2844	1.09453	4.06223	0.00245967
ENST00000318522	ENSG00000143924	EML4	transcript	27.6944	21.8949	0.339002	0.0214444
ENST00000318560	ENSG00000097007	ABL1	transcript	16.1485	11.0367	0.549095	0.0483349
ENST00000319017	ENSG00000178537	SLC25A20	transcript	11.8947	8.76811	0.439984	0.0399704
ENST00000319170	ENSG00000173166	RAPH1	transcript	4.82477	1.92283	1.32723	0.0366417
ENST00000319190	ENSG00000068724	TTC7A	transcript	11.3873	9.83026	0.212126	0.00574216
ENST00000319349	ENSG00000175832	ETV4	transcript	4.73379	2.32089	1.02832	0.00100512
ENST00000320031	ENSG00000005884	ITGA3	transcript	69.8723	34.0455	1.03725	0.0200816
ENST00000320033	ENSG00000175906	ARL4D	transcript	14.417	23.2973	-0.692395	0.0165116
ENST00000320270	ENSG00000179041	RRS1	transcript	18.7118	10.5894	0.821331	0.0233486
ENST00000320486	ENSG00000182150	ERCC6L2	transcript	11.4605	7.85762	0.544509	0.0296948
ENST00000320631	ENSG00000110047	EHD1	transcript	7.0386	3.24092	1.11889	0.0333055
ENST00000320785	ENSG00000129250	KIF1C	transcript	26.7482	17.3662	0.623164	0.0146633
ENST00000321562	ENSG00000141756	FKBP10	transcript	40.4461	1.90222	4.41024	0.0456818
ENST00000322244	ENSG00000033178	UBA6	transcript	14.7862	15.259	-0.0454015	0.0417227
ENST00000322310	ENSG00000176101	SSNA1	transcript	43.3989	41.1755	0.075874	0.0191578
ENST00000322764	ENSG00000159840	ZYX	transcript	27.2503	6.36158	2.09882	0.00135098
ENST00000323013	ENSG00000189306	RRP7A	transcript	0.817119	18.9888	-4.53846	0.0179973
ENST00000323116	ENSG00000058063	ATP11B	transcript	10.2774	12.0369	-0.227982	0.00571187
ENST00000323345	ENSG00000148303	RPL7A	transcript	1365.38	1837.23	-0.428225	0.0176498
ENST00000323456	ENSG00000108389	MTMR4	transcript	19.5996	21.1542	-0.110117	0.0301163
ENST00000323557	ENSG00000112146	FBXO9	transcript	7.74125	5.41003	0.516932	0.0426016
ENST00000323798	ENSG00000104812	GYS1	transcript	14.2957	11.9304	0.260938	0.0227907
ENST00000323963	ENSG00000156976	EIF4A2	transcript	9.53132	29.6171	-1.63568	0.0113229
ENST00000324607	ENSG00000172197	MBOAT1	transcript	8.12224	12.8613	-0.663087	0.0187867
ENST00000324862	ENSG00000117360	PRPF3	transcript	23.7125	26.3187	-0.150436	0.0445396
ENST00000325180	ENSG00000100083	GGA1	transcript	7.57171	3.45707	1.13107	0.0141977
ENST00000325327	ENSG00000176619	LMNB2	transcript	79.6225	55.4717	0.521424	0.0274043
ENST00000325747	ENSG00000103995	CEP152	transcript	7.81686	5.2613	0.571169	0.00729446
ENST00000325805	ENSG00000114439	BBX	transcript	5.54247	11.0218	-0.991754	0.0303215
ENST00000326199	ENSG00000124614	RPS10	transcript	163.533	762.156	-2.22051	0.0335694
ENST00000326402	ENSG00000180773	SLC36A4	transcript	6.3956	3.24783	0.977603	0.0281698
ENST00000326505	ENSG00000176597	B3GNT5	transcript	5.23197	13.4325	-1.3603	0.0384668
ENST00000326624	ENSG00000177485	ZBTB33	transcript	15.2123	15.2185	-0.000586449	0.030484
ENST00000326631	ENSG00000104886	PLEKHJ1	transcript	6.79227	6.39689	0.0865231	0.0458458
ENST00000327304	ENSG00000107371	EXOSC3	transcript	28.0684	24.3605	0.204406	0.00284664
ENST00000327423	ENSG00000183530	PRR14L	transcript	13.9244	9.32732	0.578084	0.0477606
ENST00000328257	ENSG00000214517	PPME1	transcript	14.0303	9.35707	0.584419	0.00743889
ENST00000329271	ENSG00000164284	GRPEL2	transcript	12.7377	24.2556	-0.929219	0.0424838
ENST00000329305	ENSG00000198467	TPM2	transcript	4.84747	2.74741	0.819161	0.0481859
ENST00000330205	ENSG00000160284	SPATC1L	transcript	5.57417	3.57608	0.640378	0.0251789
ENST00000330280	ENSG00000145736	GTF2H2	transcript	3.20393	8.1342	-1.34416	0.048724
ENST00000330459	ENSG00000182481	KPNA2	transcript	100.444	119.521	-0.250874	0.0151976
ENST00000330560	ENSG00000184661	CDCA2	transcript	12.9642	9.40511	0.463014	0.035209
ENST00000330701	ENSG00000181638	ZFP41	transcript	2.74891	0.751938	1.87017	0.0120695
ENST00000330752	ENSG00000135486	HNRNPA1	transcript	5.19183	8.71541	-0.747325	0.0280376
ENST00000330871	ENSG00000184557	SOCS3	transcript	21.9728	16.1546	0.443766	0.00283759
ENST00000331244	ENSG00000108010	GLRX3	transcript	32.3816	72.909	-1.17092	0.032782
ENST00000331442	ENSG00000184357	HIST1H1B	transcript	0.662098	161.233	-7.92789	0.0100993
ENST00000331662	ENSG00000185818	NAT8L	transcript	1.41831	0.241582	2.55359	0.00774632
ENST00000331710	ENSG00000183735	TBK1	transcript	14.3994	18.9234	-0.394161	0.0108447
ENST00000331789	ENSG00000075624	ACTB	transcript	541.407	1.92054	8.13906	0.00665842
ENST00000332290	ENSG00000185127	C6orf120	transcript	15.2127	9.97093	0.609477	0.011374
ENST00000332687	ENSG00000131263	RLIM	transcript	32.2882	39.4273	-0.288185	0.0387068
ENST00000332822	ENSG00000183691	NOG	transcript	2.13488	3.79538	-0.830089	0.033203
ENST00000333421	ENSG00000107362	ABHD17B	transcript	8.2508	5.74939	0.521125	0.000514621
ENST00000333479	ENSG00000184445	KNTC1	transcript	26.1799	28.548	-0.124928	0.0285655
ENST00000333503	ENSG00000184207	PGP	transcript	18.6414	11.366	0.713789	0.0362445
ENST00000333611	ENSG00000182541	LIMK2	transcript	0.62544	3.04918	-2.28548	0.0404799
ENST00000333725	ENSG00000140262	TCF12	transcript	6.3534	13.0915	-1.04303	0.0275089
ENST00000334304	ENSG00000152990	ADGRA3	transcript	25.1765	12.916	0.962917	0.0211372
ENST00000334651	ENSG00000169084	DHRSX	transcript	3.77368	6.15398	-0.705548	0.00150822
ENST00000335464	ENSG00000109066	TMEM104	transcript	2.86658	1.20532	1.24991	0.016505
ENST00000335756	ENSG00000115163	CENPA	transcript	14.7975	22.5455	-0.607485	0.0167523
ENST00000335972	ENSG00000130985	UBA1	transcript	26.4655	42.6405	-0.688109	0.0201945
ENST00000336138	ENSG00000130193	THEM6	transcript	22.8185	13.5099	0.756189	0.0317338
ENST00000336735	ENSG00000071537	SEL1L	transcript	13.5432	14.2834	-0.0767711	0.0358117
ENST00000336812	ENSG00000109606	DHX15	transcript	100.242	82.7572	0.276527	0.0303264
ENST00000336916	ENSG00000115414	FN1	transcript	0.25419	9.56829	-5.23428	0.0324312
ENST00000336949	ENSG00000165175	MID1IP1	transcript	0.445734	23.239	-5.70422	0.00657629
ENST00000337231	ENSG00000109089	CDR2L	transcript	8.71622	5.49283	0.666154	0.0285949
ENST00000337273	ENSG00000083312	TNPO1	transcript	37.6182	37.3569	0.0100546	0.0461387
ENST00000337304	ENSG00000128272	ATF4	transcript	85.0963	141.539	-0.734032	0.0101434
ENST00000337354	ENSG00000157020	SEC13	transcript	1.68163	3.37017	-1.00296	0.0483904
ENST00000337392	ENSG00000104853	CLPTM1	transcript	13.1948	7.11068	0.891905	0.00445898
ENST00000337619	ENSG00000106367	AP1S1	transcript	70.0567	83.5275	-0.253729	0.0122059
ENST00000337970	ENSG00000169813	HNRNPF	transcript	67.3344	86.776	-0.365953	0.0275385
ENST00000338148	ENSG00000185414	MRPL30	transcript	22.1339	37.3722	-0.755706	0.00268967
ENST00000338965	ENSG00000188211	NCR3LG1	transcript	7.96248	3.22308	1.30478	0.0274775
ENST00000338983	ENSG00000091436	MAP3K20	transcript	30.0591	21.2917	0.497509	0.00840832
ENST00000339255	ENSG00000001461	NIPAL3	transcript	2.77443	4.29998	-0.632137	0.00828419
ENST00000339276	ENSG00000175793	SFN	transcript	45.4471	91.065	-1.00271	0.0289708
ENST00000339594	ENSG00000009954	BAZ1B	transcript	33.2723	27.0199	0.300297	0.0134517
ENST00000339697	ENSG00000111897	SERINC1	transcript	55.6644	68.9168	-0.3081	0.0308707
ENST00000339865	ENSG00000170242	USP47	transcript	2.69083	1.98062	0.442099	0.0459289
ENST00000340020	ENSG00000186063	AIDA	transcript	14.8973	12.2449	0.282873	0.0134806
ENST00000340305	ENSG00000188807	TMEM201	transcript	3.80546	1.23156	1.62758	0.00542865
ENST00000340648	ENSG00000160208	RRP1B	transcript	1.25511	19.3611	-3.94727	0.0384448
ENST00000340729	ENSG00000162129	CLPB	transcript	0	12.038	#NAME?	0.0242225
ENST00000341247	ENSG00000050405	LIMA1	transcript	1.94615	4.68621	-1.2678	0.00534474
ENST00000341356	ENSG00000172725	CORO1B	transcript	20.1431	30.1395	-0.58137	0.0122989
ENST00000341590	ENSG00000073712	FERMT2	transcript	8.41528	14.6753	-0.802312	0.0240866
ENST00000341846	ENSG00000137699	TRIM29	transcript	8.03161	22.1271	-1.46206	0.0231942
ENST00000342085	ENSG00000140992	PDPK1	transcript	4.62343	2.324	0.992353	0.0367839
ENST00000342454	ENSG00000092036	HAUS4	transcript	1.19754	0.152559	2.97263	0.0276007
ENST00000342782	ENSG00000130829	DUSP9	transcript	19.2152	35.3907	-0.88112	0.0455863
ENST00000342879	ENSG00000089327	FXYD5	transcript	2.64687	3.46458	-0.388389	0.0171929
ENST00000343090	ENSG00000130939	UBE4B	transcript	7.15363	4.4411	0.687757	0.033311
ENST00000343632	ENSG00000100083	GGA1	transcript	3.56946	2.30896	0.628462	0.00424281
ENST00000343938	ENSG00000224051	CPTP	transcript	5.74963	3.95627	0.539328	0.000762379
ENST00000344517	ENSG00000135776	ABCB10	transcript	7.11476	10.3592	-0.542028	0.0197253
ENST00000344548	ENSG00000070831	CDC42	transcript	25.6499	24.0793	0.0911606	0.00507764
ENST00000344836	ENSG00000187555	USP7	transcript	48.0864	20.7166	1.21485	0.0257717
ENST00000345042	ENSG00000144381	HSPD1	transcript	8.33833	3.52913	1.24045	0.0105848
ENST00000345317	ENSG00000005020	SKAP2	transcript	32.5228	17.3189	0.909104	0.00455021
ENST00000346192	ENSG00000073792	IGF2BP2	transcript	13.5068	3.048	2.14775	0.0269649
ENST00000346234	ENSG00000134996	OSTF1	transcript	24.0631	27.2555	-0.179725	0.0237454
ENST00000347088	ENSG00000163374	YY1AP1	transcript	4.34694	6.04694	-0.476203	0.000468751
ENST00000347162	ENSG00000137171	KLC4	transcript	0.255603	2.38895	-3.2244	0.0491415
ENST00000347486	ENSG00000109111	SUPT6H	transcript	1.70673	1.28862	0.405411	0.0473793
ENST00000347617	ENSG00000137309	HMGA1	transcript	9.71756	10.9252	-0.168997	0.0285286
ENST00000348035	ENSG00000136238	RAC1	transcript	116.987	103.708	0.173813	0.0340104
ENST00000348502	ENSG00000068366	ACSL4	transcript	34.8117	45.7366	-0.393776	0.0255886
ENST00000348513	ENSG00000073584	SMARCE1	transcript	5.43897	7.79488	-0.519195	0.0138875
ENST00000348795	ENSG00000173267	SNCG	transcript	15.6282	24.031	-0.620746	0.0162744
ENST00000348956	ENSG00000166165	CKB	transcript	78.1641	24.5033	1.67353	0.0124444
ENST00000349792	ENSG00000143398	PIP5K1A	transcript	1.05298	9.15031	-3.11935	0.040473
ENST00000351223	ENSG00000132780	NASP	transcript	86.907	93.2926	-0.102291	0.0214382
ENST00000351328	ENSG00000062485	CS	transcript	8.50558	37.6269	-2.14528	0.0309562
ENST00000352433	ENSG00000164611	PTTG1	transcript	76.2296	164.051	-1.10572	0.0036963
ENST00000353258	ENSG00000006007	GDE1	transcript	31.6866	21.6196	0.55153	0.0178641
ENST00000353341	ENSG00000138668	HNRNPD	transcript	50.2839	11.2754	2.15692	0.00968748
ENST00000353703	ENSG00000166913	YWHAB	transcript	88.6994	26.7673	1.72845	0.0376041
ENST00000353999	ENSG00000106682	EIF4H	transcript	124.015	134.466	-0.116728	0.029059
ENST00000354202	ENSG00000172269	DPAGT1	transcript	8.86774	11.6849	-0.398007	0.0445941
ENST00000354336	ENSG00000099942	CRKL	transcript	46.8405	29.0602	0.688714	0.0423114
ENST00000354914	ENSG00000168079	SCARA5	transcript	1.40504	4.70377	-1.7432	0.0127729
ENST00000355105	ENSG00000159592	GPBP1L1	transcript	22.488	25.8777	-0.202557	0.0157608
ENST00000355209	ENSG00000100413	POLR3H	transcript	15.1544	8.19845	0.88631	0.0479177
ENST00000355354	ENSG00000196776	CD47	transcript	10.9328	5.40747	1.01563	0.00980328
ENST00000355415	ENSG00000161091	MFSD12	transcript	37.3853	40.7171	-0.123167	0.0495625
ENST00000355467	ENSG00000243943	ZNF512	transcript	5.13574	1.46297	1.81167	0.0179939
ENST00000355476	ENSG00000168214	RBPJ	transcript	18.636	0.902491	4.36804	0.0476878
ENST00000355621	ENSG00000186591	UBE2H	transcript	39.7924	35.1904	0.177314	0.0366008
ENST00000355622	ENSG00000136869	TLR4	transcript	3.26606	0	Inf	0.0220031
ENST00000355703	ENSG00000197136	PCNX3	transcript	13.5559	4.75983	1.50994	0.00799396
ENST00000355749	ENSG00000128609	NDUFA5	transcript	8.53659	19.6313	-1.20143	0.0414919
ENST00000355836	ENSG00000197451	HNRNPAB	transcript	21.3787	13.3687	0.67732	0.0459149
ENST00000355899	ENSG00000102024	PLS3	transcript	68.6975	82.1846	-0.258611	0.010643
ENST00000355904	ENSG00000197265	GTF2E2	transcript	23.7291	27.8096	-0.228925	0.019386
ENST00000355992	ENSG00000157349	DDX19B	transcript	4.37727	4.33063	0.0154548	0.0450486
ENST00000356083	ENSG00000196739	COL27A1	transcript	4.23448	0.64788	2.70839	0.043745
ENST00000356245	ENSG00000145907	G3BP1	transcript	4.78972	105.239	-4.45758	0.00646397
ENST00000356476	ENSG00000197409	HIST1H3D	transcript	238.013	463.482	-0.961474	0.0183689
ENST00000356714	ENSG00000106268	NUDT1	transcript	5.92294	10.5715	-0.835799	0.0414282
ENST00000356818	ENSG00000196422	PPP1R26	transcript	12.7819	11.9629	0.0955366	0.0391766
ENST00000357227	ENSG00000102225	CDK16	transcript	8.24033	14.6147	-0.826644	0.00738216
ENST00000357266	ENSG00000096060	FKBP5	transcript	13.3524	11.0786	0.269333	0.0267857
ENST00000357402	ENSG00000013364	MVP	transcript	31.6618	37.5218	-0.244983	0.00126025
ENST00000357496	ENSG00000198218	QRICH1	transcript	14.5156	11.875	0.289681	0.0492913
ENST00000357604	ENSG00000151461	UPF2	transcript	1.991	3.99144	-1.00342	0.0125641
ENST00000358030	ENSG00000152942	RAD17	transcript	5.59094	6.59951	-0.239268	0.0376096
ENST00000358344	ENSG00000197451	HNRNPAB	transcript	19.5981	25.2175	-0.36371	0.0147883
ENST00000358600	ENSG00000123146	ADGRE5	transcript	6.63133	4.14739	0.677097	0.0248402
ENST00000358747	ENSG00000225697	SLC26A6	transcript	2.6872	2.97172	-0.145198	0.00984455
ENST00000358933	ENSG00000038358	EDC4	transcript	20.0513	10.2213	0.972114	0.0233114
ENST00000359117	ENSG00000178053	MLF1	transcript	4.13142	1.92891	1.09885	0.0148491
ENST00000359299	ENSG00000109511	ANXA10	transcript	23.7414	3.98252	2.57565	0.0341774
ENST00000359461	ENSG00000174851	YIF1A	transcript	12.2601	21.4514	-0.807109	0.0310556
ENST00000359568	ENSG00000160299	PCNT	transcript	12.3743	4.07376	1.60292	0.0392543
ENST00000359671	ENSG00000115414	FN1	transcript	0.291403	8.50005	-4.86638	0.0494387
ENST00000359675	ENSG00000101079	NDRG3	transcript	9.98991	19.4248	-0.959356	0.00753949
ENST00000359774	ENSG00000196151	WDSUB1	transcript	1.48037	1.18041	0.326667	0.0209782
ENST00000360091	ENSG00000182944	EWSR1	transcript	2.66728	4.9332	-0.887155	0.0304758
ENST00000360110	ENSG00000072274	TFRC	transcript	18.7524	28.1758	-0.587376	0.0470871
ENST00000360151	ENSG00000183793	NPIPA5	transcript	2.79282	1.25462	1.15447	0.0225065
ENST00000360310	ENSG00000198604	BAZ1A	transcript	7.62263	11.4856	-0.591459	0.00409367
ENST00000360317	ENSG00000073605	GSDMB	transcript	1.33828	1.19266	0.166197	0.0272899
ENST00000360384	ENSG00000165119	HNRNPK	transcript	5.90129	7.88105	-0.417357	0.0162342
ENST00000360467	ENSG00000134871	COL4A2	transcript	21.624	9.4699	1.19121	0.00654095
ENST00000361092	ENSG00000106733	NMRK1	transcript	4.14263	2.28559	0.85798	0.0250462
ENST00000361113	ENSG00000198551	ZNF627	transcript	2.41937	3.84839	-0.669625	0.00241605
ENST00000361271	ENSG00000165996	HACD1	transcript	5.14836	6.7713	-0.39532	0.0189181
ENST00000361439	ENSG00000169189	NSMCE1	transcript	30.0089	18.6215	0.688422	0.0211373
ENST00000361573	ENSG00000197818	SLC9A8	transcript	3.85816	1.19901	1.68607	0.00680628
ENST00000361582	ENSG00000198919	DZIP3	transcript	6.66933	2.88839	1.20727	0.00287144
ENST00000361895	ENSG00000043143	JADE2	transcript	7.73503	14.1284	-0.869118	0.0384138
ENST00000361983	ENSG00000198954	KIF1BP	transcript	13.7341	17.4775	-0.347733	0.046277
ENST00000366513	ENSG00000162852	CNST	transcript	9.48142	10.9548	-0.208384	0.0318631
ENST00000366607	ENSG00000173726	TOMM20	transcript	68.7589	92.4284	-0.426791	0.0184689
ENST00000366613	ENSG00000168275	COA6	transcript	2.32886	4.78734	-1.0396	0.0356191
ENST00000366661	ENSG00000143643	TTC13	transcript	6.30788	8.29725	-0.395477	0.0330222
ENST00000366777	ENSG00000163050	COQ8A	transcript	7.08947	14.4513	-1.02745	0.00290486
ENST00000366795	ENSG00000164488	DACT2	transcript	5.55678	12.4107	-1.15926	0.039771
ENST00000366812	ENSG00000182827	ACBD3	transcript	23.8641	42.9628	-0.848248	0.0389148
ENST00000366835	ENSG00000196187	TMEM63A	transcript	12.0132	5.57943	1.10643	0.021026
ENST00000366999	ENSG00000117650	NEK2	transcript	32.8061	55.6537	-0.762512	0.0317527
ENST00000367054	ENSG00000112096	SOD2	transcript	3.26848	14.7565	-2.17466	0.03246
ENST00000367196	ENSG00000117984	CTSD	transcript	7.41075	5.67627	0.384676	0.0433329
ENST00000367262	ENSG00000183155	RABIF	transcript	3.13665	4.98196	-0.667487	0.0277794
ENST00000367535	ENSG00000116701	NCF2	transcript	0.294346	10.6383	-5.17561	0.00597706
ENST00000367603	ENSG00000010818	HIVEP2	transcript	1.73478	0.130564	3.73192	0.0433584
ENST00000367619	ENSG00000057252	SOAT1	transcript	12.4875	17.2989	-0.470201	0.0248047
ENST00000367666	ENSG00000143207	COP1	transcript	6.37527	9.82904	-0.624565	0.0118207
ENST00000367669	ENSG00000143207	COP1	transcript	7.29755	7.2275	0.0139158	0.0197686
ENST00000367941	ENSG00000079950	STX7	transcript	3.59936	5.35975	-0.574426	0.0263388
ENST00000367942	ENSG00000118217	ATF6	transcript	9.84867	12.7243	-0.369582	0.0108858
ENST00000368021	ENSG00000158773	USF1	transcript	13.2096	20.2449	-0.615975	0.0465727
ENST00000368219	ENSG00000143319	ISG20L2	transcript	7.80652	5.70016	0.453676	0.0265893
ENST00000368332	ENSG00000066651	TRMT11	transcript	11.465	22.357	-0.963491	0.0189002
ENST00000368399	ENSG00000179085	DPM3	transcript	4.96994	4.50014	0.143257	0.0334817
ENST00000368400	ENSG00000179085	DPM3	transcript	22.456	33.9514	-0.59637	0.0212907
ENST00000368679	ENSG00000148848	ADAM12	transcript	4.65395	1.86377	1.32023	0.0150183
ENST00000368847	ENSG00000173214	MFSD4B	transcript	6.97568	4.58573	0.605182	0.00316089
ENST00000368873	ENSG00000143393	PI4KB	transcript	2.16849	0	Inf	0.0346135
ENST00000368995	ENSG00000143452	HORMAD1	transcript	1.7651	0.0122455	7.17135	0.0356746
ENST00000369002	ENSG00000025796	SEC63	transcript	16.6055	10.8683	0.611531	0.029247
ENST00000369042	ENSG00000178409	BEND3	transcript	3.60523	1.95674	0.881641	0.0124484
ENST00000369220	ENSG00000112237	CCNC	transcript	19.8905	30.3797	-0.611031	0.00575831
ENST00000369244	ENSG00000112234	FBXL4	transcript	10.2135	8.89893	0.198779	0.0343811
ENST00000369307	ENSG00000265241	RBM8A	transcript	7.67185	9.27815	-0.274263	0.0266186
ENST00000369552	ENSG00000164414	SLC35A1	transcript	8.89283	13.0656	-0.555061	0.0325819
ENST00000369702	ENSG00000064703	DDX20	transcript	6.93165	11.7862	-0.765831	0.00885168
ENST00000369781	ENSG00000168679	SLC16A4	transcript	1.1862	0.137388	3.11001	0.000746961
ENST00000369797	ENSG00000148843	PDCD11	transcript	23.0266	22.4505	0.0365537	0.00153672
ENST00000369817	ENSG00000147403	RPL10	transcript	0	11.103	#NAME?	0.045866
ENST00000369888	ENSG00000196700	ZNF512B	transcript	16.0171	8.81705	0.861248	0.0184804
ENST00000370169	ENSG00000166169	POLL	transcript	1.72455	0.37509	2.20092	0.0256746
ENST00000370192	ENSG00000188641	DPYD	transcript	16.6457	17.8881	-0.103851	0.0112836
ENST00000370214	ENSG00000117528	ABCD3	transcript	30.5412	26.84	0.18637	0.0186593
ENST00000370282	ENSG00000117500	TMED5	transcript	20.2424	19.1539	0.079739	0.0382742
ENST00000370345	ENSG00000075826	SEC31B	transcript	3.18613	0.991814	1.68366	0.0461395
ENST00000370466	ENSG00000162645	GBP2	transcript	8.60126	11.1168	-0.370125	0.0104672
ENST00000370664	ENSG00000165886	UBTD1	transcript	5.73392	3.66478	0.645797	0.0220273
ENST00000370798	ENSG00000036549	AC118549.1	transcript	1.22187	3.17716	-1.37865	0.029496
ENST00000370826	ENSG00000137955	RABGGTB	transcript	4.20079	7.93333	-0.917266	0.0248278
ENST00000370951	ENSG00000116754	SRSF11	transcript	26.9867	26.3117	0.0365404	0.0207659
ENST00000370992	ENSG00000052749	RRP12	transcript	0	14.6592	#NAME?	0.0492005
ENST00000371033	ENSG00000101166	PRELID3B	transcript	1.56531	3.88904	-1.31297	0.00109392
ENST00000371081	ENSG00000087460	GNAS	transcript	4.53542	1.56425	1.53577	0.0394547
ENST00000371421	ENSG00000197070	ARRDC1	transcript	12.5897	10.3688	0.279998	0.0172756
ENST00000371485	ENSG00000138180	CEP55	transcript	50.9926	63.0143	-0.305392	0.0236313
ENST00000371600	ENSG00000107281	NPDC1	transcript	15.6982	7.02398	1.16024	0.0406562
ENST00000371627	ENSG00000107854	TNKS2	transcript	22.275	20.6682	0.108017	0.00324051
ENST00000371646	ENSG00000096384	HSP90AB1	transcript	619.893	533.702	0.215984	0.00493369
ENST00000371666	ENSG00000131724	IL13RA1	transcript	27.4978	24.0314	0.194397	0.0226291
ENST00000371725	ENSG00000165689	ENTR1	transcript	10.6547	6.58443	0.694361	0.0138931
ENST00000371817	ENSG00000130635	COL5A1	transcript	44.8497	9.33358	2.2646	0.0395067
ENST00000371926	ENSG00000138134	STAMBPL1	transcript	7.53316	12.8593	-0.771487	0.0394288
ENST00000371974	ENSG00000148290	SURF1	transcript	18.4191	15.6814	0.232153	0.0333824
ENST00000372013	ENSG00000148671	ADIRF	transcript	23.7581	53.2999	-1.16571	0.00245926
ENST00000372115	ENSG00000132781	MUTYH	transcript	2.04175	0.363443	2.49001	0.034849
ENST00000372133	ENSG00000096080	MRPS18A	transcript	23.7225	28.7894	-0.279279	0.0236315
ENST00000372134	ENSG00000165678	GHITM	transcript	156.014	214.335	-0.45819	0.0317073
ENST00000372164	ENSG00000108219	TSPAN14	transcript	8.02711	0	Inf	0.0371856
ENST00000372209	ENSG00000142937	RPS8	transcript	61.8418	210.549	-1.7675	0.00856868
ENST00000372419	ENSG00000147224	PRPS1	transcript	8.7898	3.27035	1.42639	0.00606671
ENST00000372422	ENSG00000137207	YIPF3	transcript	17.1358	16.8623	0.0232092	0.0485872
ENST00000372559	ENSG00000148341	SH3GLB2	transcript	1.00167	4.89678	-2.28942	0.00463709
ENST00000372648	ENSG00000107021	TBC1D13	transcript	8.25711	5.47931	0.591642	0.0289847
ENST00000372724	ENSG00000156650	KAT6B	transcript	1.35219	0.135134	3.32283	0.00195987
ENST00000372742	ENSG00000125962	ARMCX5	transcript	1.33773	2.96404	-1.14778	0.0205801
ENST00000372836	ENSG00000137161	CNPY3	transcript	22.7746	24.1099	-0.0821961	0.0444096
ENST00000372839	ENSG00000166913	YWHAB	transcript	19.4797	48.43	-1.31393	0.042652
ENST00000372945	ENSG00000182180	MRPS16	transcript	48.8122	71.1372	-0.543362	0.022788
ENST00000372972	ENSG00000101811	CSTF2	transcript	25.3157	20.5472	0.30109	0.0468486
ENST00000373115	ENSG00000122863	CHST3	transcript	9.90523	8.41926	0.234498	0.0467177
ENST00000373130	ENSG00000196182	STK40	transcript	2.93376	0.272205	3.42999	0.00518714
ENST00000373173	ENSG00000155008	APOOL	transcript	4.53228	6.35004	-0.486528	0.0402971
ENST00000373232	ENSG00000180817	PPA1	transcript	132.838	306.055	-1.20412	0.0159806
ENST00000373243	ENSG00000020129	NCDN	transcript	9.55325	2.89728	1.72129	0.0452116
ENST00000373422	ENSG00000134686	PHC2	transcript	2.89232	0	Inf	0.0394258
ENST00000373477	ENSG00000134684	YARS	transcript	43.6477	64.733	-0.568596	0.0239328
ENST00000373578	ENSG00000197122	SRC	transcript	2.86397	0.744446	1.94378	0.0272107
ENST00000373670	ENSG00000056586	RC3H2	transcript	16.2561	13.8939	0.226526	0.0354033
ENST00000373715	ENSG00000112081	SRSF3	transcript	72.192	93.2976	-0.370001	0.0151782
ENST00000373719	ENSG00000147162	OGT	transcript	56.8674	56.2039	0.0169319	0.0479501
ENST00000373840	ENSG00000119396	RAB14	transcript	30.4499	19.9674	0.60879	0.0189225
ENST00000374012	ENSG00000025293	PHF20	transcript	23.8389	17.9931	0.405873	0.0136901
ENST00000374050	ENSG00000136888	ATP6V1G1	transcript	59.8242	61.42	-0.0379785	0.0253171
ENST00000374152	ENSG00000117713	ARID1A	transcript	4.94791	0.480715	3.36357	0.0357915
ENST00000374232	ENSG00000148158	SNX30	transcript	9.19323	6.42067	0.517847	0.00578611
ENST00000374379	ENSG00000169504	CLIC4	transcript	38.7729	46.1679	-0.251842	0.0279828
ENST00000374469	ENSG00000165124	SVEP1	transcript	3.08988	0.0014765	11.0312	0.0215528
ENST00000374561	ENSG00000117318	ID3	transcript	77.5957	198.096	-1.35215	0.00587199
ENST00000374707	ENSG00000106701	FSD1L	transcript	1.12112	0.168261	2.73617	0.0300625
ENST00000374807	ENSG00000001497	LAS1L	transcript	40.7116	62.0394	-0.607746	0.0288706
ENST00000374902	ENSG00000136891	TEX10	transcript	7.04062	5.20963	0.434522	0.0038717
ENST00000374987	ENSG00000169188	APEX2	transcript	6.06916	9.80645	-0.692235	0.0332948
ENST00000375136	ENSG00000158747	NBL1	transcript	34.7498	37.2363	-0.0997048	0.0010345
ENST00000375201	ENSG00000213676	ATF6B	transcript	6.65497	7.36176	-0.14562	0.0147304
ENST00000375429	ENSG00000204356	NELFE	transcript	41.2274	36.9631	0.157518	0.0267403
ENST00000375446	ENSG00000131669	NINJ1	transcript	31.6495	18.9438	0.740455	0.0323911
ENST00000375571	ENSG00000101367	MAPRE1	transcript	107.565	66.1852	0.700625	0.0290374
ENST00000375651	ENSG00000204389	HSPA1A	transcript	215.86	98.1072	1.13767	0.0403987
ENST00000375669	ENSG00000126216	TUBGCP3	transcript	19.9536	12.7323	0.648163	0.0107944
ENST00000375749	ENSG00000101346	POFUT1	transcript	35.0606	23.5011	0.577125	0.0326007
ENST00000375773	ENSG00000115919	KYNU	transcript	24.9294	23.6074	0.0786107	0.03186
ENST00000375799	ENSG00000116786	PLEKHM2	transcript	6.48327	1.22154	2.40802	0.00699605
ENST00000376065	ENSG00000134900	TPP2	transcript	8.00793	6.37717	0.328512	0.0137761
ENST00000376215	ENSG00000148459	PDSS1	transcript	7.22172	5.65724	0.352246	0.0379534
ENST00000376255	ENSG00000137310	TCF19	transcript	7.96278	8.95816	-0.169931	0.00536337
ENST00000376257	ENSG00000137310	TCF19	transcript	17.483	13.2121	0.404091	0.00422718
ENST00000376395	ENSG00000135018	UBQLN1	transcript	87.7212	68.9583	0.347201	0.00693482
ENST00000376410	ENSG00000107863	ARHGAP21	transcript	10.5989	4.30357	1.30031	0.047402
ENST00000376588	ENSG00000135069	PSAT1	transcript	39.5039	53.1445	-0.427927	0.0226759
ENST00000376687	ENSG00000101945	SUV39H1	transcript	6.12476	7.91919	-0.3707	9.61574e-05
ENST00000376752	ENSG00000099139	PCSK5	transcript	3.84459	1.05747	1.86222	0.0209767
ENST00000376769	ENSG00000204619	PPP1R11	transcript	3.72068	7.06346	-0.924811	0.0302514
ENST00000376811	ENSG00000106733	NMRK1	transcript	2.5794	0.316945	3.02473	0.00242343
ENST00000376854	ENSG00000135045	C9orf40	transcript	19.2731	14.6561	0.395084	0.0269498
ENST00000376957	ENSG00000116649	SRM	transcript	35.3494	12.8322	1.46191	0.0402181
ENST00000377200	ENSG00000188647	PTAR1	transcript	12.5565	10.4114	0.270269	0.0125038
ENST00000377595	ENSG00000118939	UCHL3	transcript	41.5775	40.5464	0.0362313	0.014238
ENST00000377604	ENSG00000182872	RBM10	transcript	3.74702	11.947	-1.67283	0.0112272
ENST00000377673	ENSG00000204856	FAM216A	transcript	25.0477	26.1122	-0.0600457	0.0208959
ENST00000377741	ENSG00000204882	GPR20	transcript	4.64234	1.25713	1.88472	0.0396627
ENST00000377780	ENSG00000083520	DIS3	transcript	14.6971	11.8949	0.30519	0.0225935
ENST00000377818	ENSG00000204899	MZT1	transcript	42.4946	58.6228	-0.464183	0.049717
ENST00000378060	ENSG00000136100	VPS36	transcript	15.7379	13.507	0.220532	0.0369744
ENST00000378204	ENSG00000182197	EXT1	transcript	16.4667	8.83217	0.898707	0.0427
ENST00000378268	ENSG00000123179	EBPL	transcript	2.51101	1.04302	1.2675	0.00165682
ENST00000378353	ENSG00000124532	MRS2	transcript	5.92419	6.74743	-0.187719	0.0302031
ENST00000378426	ENSG00000185753	CXorf38	transcript	2.48803	4.43107	-0.83265	0.0001714
ENST00000378747	ENSG00000123240	OPTN	transcript	0.383862	3.43793	-3.16288	0.0469953
ENST00000378891	ENSG00000107404	DVL1	transcript	28.2243	42.6665	-0.596166	0.0101293
ENST00000379016	ENSG00000110422	HIPK3	transcript	8.83489	0.677026	3.70593	0.0227202
ENST00000379019	ENSG00000125772	GPCPD1	transcript	7.09475	12.8836	-0.860711	0.0361157
ENST00000379046	ENSG00000181019	NQO1	transcript	27.8379	7.90127	1.8169	0.00856218
ENST00000379162	ENSG00000067992	PDK3	transcript	4.96692	3.58151	0.471785	0.0463973
ENST00000379263	ENSG00000105821	DNAJC2	transcript	24.0055	26.8524	-0.161688	0.00755843
ENST00000379287	ENSG00000145990	GFOD1	transcript	4.14516	7.3766	-0.831529	0.0124384
ENST00000379300	ENSG00000145979	TBC1D7	transcript	6.7475	3.67194	0.877809	0.0435758
ENST00000379303	ENSG00000123130	ACOT9	transcript	18.5431	13.2498	0.484912	0.0188537
ENST00000379530	ENSG00000137210	TMEM14B	transcript	16.6766	20.4711	-0.295761	0.0379564
ENST00000379597	ENSG00000111846	GCNT2	transcript	3.54665	0.407106	3.12298	0.00963123
ENST00000379757	ENSG00000239264	TXNDC5	transcript	192.082	132.571	0.534966	0.0393289
ENST00000379799	ENSG00000145730	PAM	transcript	13.1539	16.2701	-0.306728	0.0379599
ENST00000380041	ENSG00000047634	SCML1	transcript	1.57804	0.132326	3.57597	0.0380363
ENST00000380045	ENSG00000047634	SCML1	transcript	5.09346	4.63833	0.135041	0.0485844
ENST00000380062	ENSG00000096872	IFT74	transcript	2.76559	5.30983	-0.94108	0.0448004
ENST00000380138	ENSG00000164176	EDIL3	transcript	2.67442	0.839947	1.67086	0.019588
ENST00000380198	ENSG00000139579	NABP2	transcript	8.27207	6.63921	0.317237	0.0173645
ENST00000380243	ENSG00000205476	CCDC85C	transcript	4.36282	2.54311	0.778663	0.049777
ENST00000380244	ENSG00000089280	FUS	transcript	24.5157	10.5366	1.21829	0.0122576
ENST00000380502	ENSG00000147874	HAUS6	transcript	21.6075	17.949	0.267631	0.0132456
ENST00000380542	ENSG00000205531	NAP1L4	transcript	62.6551	75.9021	-0.276708	0.0171108
ENST00000380554	ENSG00000196139	AKR1C3	transcript	5.20645	3.1243	0.736768	0.0170155
ENST00000380739	ENSG00000021355	SERPINB1	transcript	84.011	108.214	-0.365242	0.00661107
ENST00000380817	ENSG00000100241	SBF1	transcript	31.9301	11.5976	1.46109	0.00758991
ENST00000380818	ENSG00000085231	AK6	transcript	10.0821	9.79316	0.0419535	0.0185424
ENST00000380989	ENSG00000107959	PITRM1	transcript	1.06	3.86279	-1.86557	0.0258311
ENST00000381254	ENSG00000178295	GEN1	transcript	2.12094	0.969757	1.12901	0.00506786
ENST00000381937	ENSG00000152620	NADK2	transcript	20.5623	22.9569	-0.158927	0.0158207
ENST00000382070	ENSG00000005339	CREBBP	transcript	1.79339	0	Inf	0.00541011
ENST00000382361	ENSG00000075618	FSCN1	transcript	180.626	111.517	0.695735	0.042846
ENST00000382368	ENSG00000155034	FBXL18	transcript	2.04587	0.432014	2.24357	0.0221444
ENST00000383775	ENSG00000154813	DPH3	transcript	3.34315	1.64041	1.02715	0.0202122
ENST00000383820	ENSG00000156990	RPUSD3	transcript	16.0381	32.4372	-1.01614	0.0242239
ENST00000383827	ENSG00000214021	TTLL3	transcript	1.93325	0.736001	1.39325	0.0488902
ENST00000388835	ENSG00000111057	KRT18	transcript	522.108	667.719	-0.354893	0.00267946
ENST00000388913	ENSG00000180921	FAM83H	transcript	38.0681	15.6315	1.28412	0.00838473
ENST00000389231	ENSG00000111667	USP5	transcript	43.4431	46.6089	-0.101478	0.0351486
ENST00000389704	ENSG00000120699	EXOSC8	transcript	47.9229	45.576	0.0724427	0.0384064
ENST00000389744	ENSG00000126214	KLC1	transcript	4.6279	1.43768	1.68661	0.0330406
ENST00000391781	ENSG00000204604	ZNF468	transcript	1.05765	2.80731	-1.40832	0.0244593
ENST00000391791	ENSG00000105568	PPP2R1A	transcript	2.67573	5.57222	-1.05832	0.0131338
ENST00000391836	ENSG00000185420	SMYD3	transcript	2.15249	0.247874	3.11833	0.0275438
ENST00000391878	ENSG00000143514	TP53BP2	transcript	5.99308	4.27126	0.488637	0.0450895
ENST00000391919	ENSG00000011485	PPP5C	transcript	11.2578	11.5508	-0.0370691	0.0123135
ENST00000392219	ENSG00000089327	FXYD5	transcript	8.45221	12.177	-0.526757	0.0124776
ENST00000392271	ENSG00000105176	URI1	transcript	14.8586	16.8313	-0.179848	0.00634376
ENST00000392994	ENSG00000241343	RPL36A	transcript	92.848	107.617	-0.212969	0.0343352
ENST00000393035	ENSG00000158234	FAIM	transcript	13.1102	0.0203425	9.33197	0.00822987
ENST00000393094	ENSG00000166266	CUL5	transcript	12.1504	10.1521	0.259226	0.0167838
ENST00000393104	ENSG00000150593	PDCD4	transcript	0.396131	2.83036	-2.83694	0.0336812
ENST00000393150	ENSG00000196954	CASP4	transcript	27.9363	39.2448	-0.490361	0.0414112
ENST00000393232	ENSG00000106459	NRF1	transcript	1.67437	2.82614	-0.755211	0.0396064
ENST00000393263	ENSG00000187109	NAP1L1	transcript	8.94195	30.7185	-1.78044	0.0124764
ENST00000393381	ENSG00000056050	HPF1	transcript	18.4463	16.229	0.184757	0.0136034
ENST00000393560	ENSG00000091136	LAMB1	transcript	4.15768	0.897401	2.21195	0.0269166
ENST00000393603	ENSG00000164597	COG5	transcript	4.97883	2.86912	0.795198	0.0365879
ENST00000393664	ENSG00000175832	ETV4	transcript	17.9082	8.87936	1.01209	0.00964768
ENST00000393733	ENSG00000105364	MRPL4	transcript	5.0579	2.88743	0.808753	0.000365182
ENST00000393793	ENSG00000130810	PPAN	transcript	13.4496	9.0417	0.572901	0.0281271
ENST00000393800	ENSG00000110075	PPP6R3	transcript	7.11813	1.73454	2.03695	0.0431124
ENST00000393928	ENSG00000141696	P3H4	transcript	18.4132	9.85867	0.901273	0.0367362
ENST00000394053	ENSG00000065911	MTHFD2	transcript	59.6114	94.5422	-0.66537	0.0044563
ENST00000394144	ENSG00000036054	TBC1D23	transcript	10.107	17.0134	-0.751321	0.0158453
ENST00000394196	ENSG00000173575	CHD2	transcript	16.8528	13.7005	0.298764	0.0456945
ENST00000394222	ENSG00000169379	ARL13B	transcript	3.29227	5.7846	-0.813133	0.00749768
ENST00000394332	ENSG00000125691	RPL23	transcript	57.9953	35.9943	0.688168	0.0182176
ENST00000394412	ENSG00000166813	KIF7	transcript	5.48975	3.37282	0.702786	0.0356818
ENST00000394422	ENSG00000156697	UTP14A	transcript	17.4041	22.9688	-0.400249	0.00603563
ENST00000394464	ENSG00000113580	NR3C1	transcript	32.5254	0.522447	5.96014	0.046862
ENST00000394546	ENSG00000149743	TRPT1	transcript	1.53565	0.171728	3.16066	0.0498684
ENST00000394552	ENSG00000101898	MCTS2P	transcript	13.4892	10.6674	0.338594	0.0382426
ENST00000394605	ENSG00000157224	CLDN12	transcript	6.29578	4.39775	0.517618	0.0280491
ENST00000394853	ENSG00000138814	PPP3CA	transcript	18.3233	10.3783	0.820107	0.0471388
ENST00000395080	ENSG00000118785	SPP1	transcript	4.7478	0	Inf	0.0268699
ENST00000395218	ENSG00000169398	PTK2	transcript	10.2474	7.61481	0.428383	0.0474172
ENST00000395321	ENSG00000109107	ALDOC	transcript	2.31121	8.56617	-1.89	0.0307899
ENST00000395423	ENSG00000071564	TCF3	transcript	1.63146	0.385022	2.08315	0.0358492
ENST00000395443	ENSG00000198218	QRICH1	transcript	10.2905	11.2869	-0.133337	0.0143883
ENST00000395523	ENSG00000221988	PPT2	transcript	1.15703	3.06973	-1.40768	0.0357194
ENST00000395719	ENSG00000138757	G3BP2	transcript	15.9031	9.22	0.786471	0.00893787
ENST00000395726	ENSG00000108591	DRG2	transcript	3.8548	5.85848	-0.603871	0.0308855
ENST00000395748	ENSG00000109321	AREG	transcript	17.3651	12.0628	0.525627	0.0470376
ENST00000396049	ENSG00000114978	MOB1A	transcript	63.2851	71.562	-0.177329	0.0290246
ENST00000396172	ENSG00000198563	DDX39B	transcript	105.228	69.119	0.606368	0.0482467
ENST00000396183	ENSG00000168036	CTNNB1	transcript	28.2075	19.6979	0.518032	0.0400155
ENST00000396268	ENSG00000204536	CCHCR1	transcript	11.0432	1.6126	2.7757	0.0331764
ENST00000396442	ENSG00000197822	OCLN	transcript	2.1245	2.85761	-0.427689	0.00864068
ENST00000396525	ENSG00000110321	EIF4G2	transcript	220.025	249.539	-0.181597	0.00324411
ENST00000396667	ENSG00000106460	TMEM106B	transcript	6.28106	8.35278	-0.41125	0.0395214
ENST00000396688	ENSG00000072195	SPEG	transcript	1.30402	1.62108	-0.313984	0.029391
ENST00000396976	ENSG00000140265	ZSCAN29	transcript	5.46701	5.51391	-0.0123246	0.016597
ENST00000397170	ENSG00000163703	CRELD1	transcript	1.16712	2.59496	-1.15276	0.0342794
ENST00000397286	ENSG00000131043	AAR2	transcript	3.06117	1.38893	1.14011	0.000344362
ENST00000397457	ENSG00000188428	BLOC1S5	transcript	19.7488	18.9066	0.0628716	0.0203742
ENST00000397519	ENSG00000164985	PSIP1	transcript	11.4568	8.78517	0.383058	0.0282673
ENST00000397752	ENSG00000105976	MET	transcript	76.4896	34.0649	1.16698	0.0361918
ENST00000397786	ENSG00000108510	MED13	transcript	25.2151	18.0796	0.479924	0.0491628
ENST00000398174	ENSG00000101294	HM13	transcript	10.6378	6.91212	0.621996	0.0426838
ENST00000398319	ENSG00000099991	CABIN1	transcript	10.0454	1.3266	2.92073	0.0306477
ENST00000398665	ENSG00000104885	DOT1L	transcript	9.41066	2.99512	1.65168	0.00606677
ENST00000398805	ENSG00000119471	HSDL2	transcript	28.3853	26.31	0.109534	0.0378803
ENST00000398831	ENSG00000100023	PPIL2	transcript	8.69709	4.41886	0.976859	0.0289043
ENST00000399334	ENSG00000103995	CEP152	transcript	2.0636	3.88447	-0.912554	0.0323743
ENST00000399338	ENSG00000205726	ITSN1	transcript	4.34746	3.09026	0.492446	0.00898961
ENST00000399455	ENSG00000170242	USP47	transcript	5.22804	11.8001	-1.17446	0.0183337
ENST00000399794	ENSG00000213516	RBMXL1	transcript	3.94278	1.47788	1.41568	0.0178459
ENST00000400094	ENSG00000154723	ATP5PF	transcript	6.57594	10.0375	-0.610137	0.0418071
ENST00000400247	ENSG00000125826	RBCK1	transcript	0.687194	3.07962	-2.16396	0.0458362
ENST00000400809	ENSG00000221978	CCNL2	transcript	13.0188	12.1919	0.0946643	0.00172566
ENST00000400904	ENSG00000178585	CTNNBIP1	transcript	0.499086	5.94487	-3.57428	0.0250898
ENST00000401507	ENSG00000068796	KIF2A	transcript	13.2583	8.53209	0.635923	0.0460405
ENST00000402029	ENSG00000128626	MRPS12	transcript	10.6104	13.5564	-0.3535	0.0127196
ENST00000402131	ENSG00000140264	SERF2	transcript	2.56405	2.58256	-0.0103808	0.0319837
ENST00000402285	ENSG00000143947	RPS27A	transcript	74.7375	26.104	1.51756	0.0225785
ENST00000402673	ENSG00000152700	SAR1B	transcript	10.9196	16.5789	-0.602437	0.00166475
ENST00000402731	ENSG00000183765	CHEK2	transcript	5.72525	0.721755	2.98776	0.00567151
ENST00000403059	ENSG00000073008	PVR	transcript	6.16173	7.8994	-0.358409	0.0251998
ENST00000403482	ENSG00000133794	ARNTL	transcript	2.03952	0.620374	1.71702	0.00623605
ENST00000403491	ENSG00000162599	NFIA	transcript	8.39607	4.43649	0.920295	0.0442739
ENST00000403729	ENSG00000163297	ANTXR2	transcript	6.27585	1.26475	2.31096	0.0231046
ENST00000403868	ENSG00000164828	SUN1	transcript	4.27038	1.45442	1.55392	0.000868903
ENST00000404034	ENSG00000100425	BRD1	transcript	2.82964	1.25619	1.17156	0.00223053
ENST00000404767	ENSG00000164880	INTS1	transcript	35.3731	12.5034	1.50034	0.0288951
ENST00000404933	ENSG00000102172	SMS	transcript	116.622	84.7837	0.459986	0.0196257
ENST00000405006	ENSG00000115970	THADA	transcript	12.3261	8.90257	0.469426	0.0358411
ENST00000405308	ENSG00000110492	MDK	transcript	2.84961	1.17525	1.2778	0.0405197
ENST00000405482	ENSG00000115504	EHBP1	transcript	7.67558	0	Inf	0.0357739
ENST00000405785	ENSG00000164654	MIOS	transcript	1.18657	10.4291	-3.13574	0.00537362
ENST00000406310	ENSG00000173153	ESRRA	transcript	1.65405	21.8569	-3.72401	0.0176121
ENST00000406396	ENSG00000119537	KDSR	transcript	8.32493	6.57658	0.340102	0.00239536
ENST00000406620	ENSG00000103275	UBE2I	transcript	3.86304	1.29723	1.5743	0.0490695
ENST00000406925	ENSG00000242028	HYPK	transcript	2.77616	4.38391	-0.659127	0.0391644
ENST00000407122	ENSG00000162994	CLHC1	transcript	1.20968	0.206429	2.5509	0.00375083
ENST00000407464	ENSG00000169635	HIC2	transcript	5.03668	2.9418	0.775773	0.00887081
ENST00000407721	ENSG00000172893	DHCR7	transcript	7.01347	2.58737	1.43864	0.0230707
ENST00000408047	ENSG00000243789	JMJD7	transcript	1.72408	0.568312	1.60107	0.0459036
ENST00000408918	ENSG00000221978	CCNL2	transcript	10.2606	14.8622	-0.534534	0.0302478
ENST00000408946	ENSG00000170473	PYM1	transcript	16.461	27.1138	-0.719971	0.0219488
ENST00000408968	ENSG00000185885	IFITM1	transcript	5.09704	16.9355	-1.73232	0.0452531
ENST00000408995	ENSG00000115641	FHL2	transcript	5.96324	9.4741	-0.667893	0.00113541
ENST00000409012	ENSG00000176058	TPRN	transcript	8.29279	4.751	0.803627	0.0290845
ENST00000409080	ENSG00000091409	ITGA6	transcript	9.5092	5.66063	0.748362	0.0310003
ENST00000409112	ENSG00000067066	SP100	transcript	2.83432	8.6627	-1.61182	0.015667
ENST00000409338	ENSG00000257529	RPL36A-HNRNPH2	transcript	29.4558	31.8875	-0.114438	0.0360632
ENST00000409512	ENSG00000115919	KYNU	transcript	6.06871	7.32064	-0.27058	0.0485032
ENST00000409618	ENSG00000198925	ATG9A	transcript	10.5816	7.16807	0.561906	0.0491465
ENST00000409644	ENSG00000167716	WDR81	transcript	4.25393	2.25815	0.913659	0.0443895
ENST00000409682	ENSG00000115233	PSMD14	transcript	60.035	95.8556	-0.675059	0.0356269
ENST00000409823	ENSG00000064933	PMS1	transcript	0.624506	6.31724	-3.33851	0.0414242
ENST00000409933	ENSG00000119844	AFTPH	transcript	4.62722	6.03235	-0.382575	0.00468911
ENST00000410074	ENSG00000147459	DOCK5	transcript	5.14629	4.79931	0.100704	0.00011592
ENST00000410092	ENSG00000134278	SPIRE1	transcript	3.85182	5.83775	-0.599875	0.00464686
ENST00000412715	ENSG00000185480	PARPBP	transcript	6.31765	10.0004	-0.662593	0.032148
ENST00000412908	ENSG00000100567	PSMA3	transcript	1.93592	2.58959	-0.419711	0.0278817
ENST00000413384	ENSG00000164889	SLC4A2	transcript	5.12278	2.45158	1.06322	0.0102661
ENST00000413830	ENSG00000182585	EPGN	transcript	7.26962	3.8929	0.901036	0.0117649
ENST00000413919	ENSG00000136243	NUPL2	transcript	2.48046	4.13332	-0.736697	0.0313756
ENST00000413985	ENSG00000150938	CRIM1	transcript	2.79906	0.848763	1.72151	0.0094776
ENST00000414202	ENSG00000107036	RIC1	transcript	4.257	0.73752	2.52908	0.00704662
ENST00000414274	ENSG00000110958	PTGES3	transcript	33.7629	41.9966	-0.314835	0.0311883
ENST00000414835	ENSG00000133835	HSD17B4	transcript	2.14913	3.17801	-0.564373	0.00388758
ENST00000414869	ENSG00000162813	BPNT1	transcript	2.78591	5.21796	-0.905338	0.0333097
ENST00000415922	ENSG00000181315	ZNF322	transcript	6.48132	11.7634	-0.85995	0.0199434
ENST00000417689	ENSG00000172831	CES2	transcript	3.14633	0.621379	2.34013	0.0347778
ENST00000417775	ENSG00000116791	CRYZ	transcript	2.27501	6.89459	-1.59959	0.0359969
ENST00000418678	ENSG00000068650	ATP11A	transcript	26.6987	6.47607	2.04358	0.0198545
ENST00000418800	ENSG00000204580	DDR1	transcript	0.0094625	18.8806	-10.9624	0.0115133
ENST00000418897	ENSG00000198563	DDX39B	transcript	2.53872	0.120297	4.39943	0.025962
ENST00000418988	ENSG00000129084	PSMA1	transcript	22.9855	0.255727	6.48997	0.0297938
ENST00000419057	ENSG00000127191	TRAF2	transcript	2.96126	0.164622	4.16898	0.03924
ENST00000419219	ENSG00000154719	MRPL39	transcript	8.2525	0	Inf	0.00197294
ENST00000419435	ENSG00000198836	OPA1	transcript	3.60975	0.97487	1.88862	0.00606304
ENST00000419984	ENSG00000146733	PSPH	transcript	5.8135	3.85453	0.592851	0.0220077
ENST00000420542	ENSG00000117461	PIK3R3	transcript	0	3.21983	#NAME?	0.0267212
ENST00000420799	ENSG00000138614	INTS14	transcript	6.95638	2.49524	1.47916	0.0473353
ENST00000420843	ENSG00000137486	ARRB1	transcript	4.47291	2.40759	0.893623	0.0341717
ENST00000421641	ENSG00000162613	FUBP1	transcript	11.4646	17.2039	-0.585545	0.0171682
ENST00000422760	ENSG00000128534	LSM8	transcript	9.18141	6.27161	0.549881	0.0411559
ENST00000422982	ENSG00000122359	ANXA11	transcript	23.0577	9.28678	1.312	0.00150993
ENST00000423485	ENSG00000131747	TOP2A	transcript	211.267	226.357	-0.0995328	0.0490359
ENST00000423633	ENSG00000144136	SLC20A1	transcript	12.6118	4.07852	1.62866	0.0190242
ENST00000423725	ENSG00000023228	NDUFS1	transcript	0.979268	3.19519	-1.70613	0.0137126
ENST00000423894	ENSG00000187118	CMC1	transcript	8.4977	14.4912	-0.770031	0.0357137
ENST00000424337	ENSG00000006704	GTF2IRD1	transcript	13.4451	0.73824	4.18685	0.0479641
ENST00000424789	ENSG00000170921	TANC2	transcript	9.02815	3.09293	1.54546	0.0202588
ENST00000425032	ENSG00000138592	USP8	transcript	5.21111	4.02085	0.37409	0.00110278
ENST00000425278	ENSG00000145332	KLHL8	transcript	1.9166	3.41393	-0.832883	0.0337192
ENST00000425346	ENSG00000114395	CYB561D2	transcript	3.12387	4.33838	-0.473822	0.0120757
ENST00000425847	ENSG00000114686	MRPL3	transcript	28.5614	5.40833	2.40081	0.0283691
ENST00000426086	ENSG00000173511	VEGFB	transcript	5.10632	0.981093	2.37982	0.0372469
ENST00000426130	ENSG00000162144	CYB561A3	transcript	6.58524	0.212845	4.95136	0.0105209
ENST00000427217	ENSG00000130429	ARPC1B	transcript	5.85924	1.31518	2.15545	0.0250065
ENST00000427526	ENSG00000105486	LIG1	transcript	3.90949	5.08163	-0.378311	0.0383001
ENST00000427764	ENSG00000125944	HNRNPR	transcript	11.2473	11.7803	-0.0667896	0.0495523
ENST00000427854	ENSG00000164347	GFM2	transcript	2.98724	1.99538	0.582146	0.0414865
ENST00000427999	ENSG00000233024	AC126755.2	transcript	2.84767	0.864891	1.71919	0.018798
ENST00000428800	ENSG00000107798	LIPA	transcript	2.46432	0.451477	2.44847	0.0252636
ENST00000428830	ENSG00000149554	CHEK1	transcript	6.11141	8.92512	-0.546366	0.00768801
ENST00000428926	ENSG00000133943	DGLUCY	transcript	8.27292	3.59883	1.20087	0.0135594
ENST00000429178	ENSG00000164828	SUN1	transcript	34.9554	41.8358	-0.259223	0.0330933
ENST00000430069	ENSG00000177565	TBL1XR1	transcript	51.091	44.1973	0.209111	0.0267104
ENST00000430328	ENSG00000080345	RIF1	transcript	24.3149	21.1089	0.203992	0.0392913
ENST00000430570	ENSG00000214078	CPNE1	transcript	23.626	15.3327	0.623759	0.0134782
ENST00000431048	ENSG00000132670	PTPRA	transcript	2.38124	0.320858	2.8917	0.0469888
ENST00000431446	ENSG00000147274	RBMX	transcript	11.7962	22.3926	-0.924694	0.020706
ENST00000432079	ENSG00000116747	TROVE2	transcript	14.5769	15.4202	-0.0811361	0.0166054
ENST00000433753	ENSG00000012171	SEMA3B	transcript	14.1731	11.7906	0.265524	0.0341189
ENST00000433948	ENSG00000167566	NCKAP5L	transcript	3.03572	1.03442	1.55322	0.00160155
ENST00000434585	ENSG00000090565	RAB11FIP3	transcript	5.30864	1.19724	2.14862	0.0238007
ENST00000435371	ENSG00000156030	ELMSAN1	transcript	9.57738	3.34794	1.51636	0.00748028
ENST00000435381	ENSG00000120694	HSPH1	transcript	5.09268	2.54563	1.0004	0.0357182
ENST00000435504	ENSG00000143970	ASXL2	transcript	0.005408	4.00474	-9.5324	0.0166959
ENST00000435572	ENSG00000123405	NFE2	transcript	1.71199	3.99984	-1.22427	0.0195022
ENST00000435634	ENSG00000223496	EXOSC6	transcript	12.6523	8.64434	0.549574	0.0329882
ENST00000435675	ENSG00000138363	ATIC	transcript	20.5011	12.1834	0.750789	0.00966372
ENST00000435888	ENSG00000175193	PARL	transcript	7.90143	6.49268	0.283298	0.0161481
ENST00000436792	ENSG00000156931	VPS8	transcript	9.87208	6.81123	0.53544	0.00265754
ENST00000437139	ENSG00000179029	TMEM107	transcript	5.19826	2.63301	0.981316	0.0466779
ENST00000438527	ENSG00000125485	DDX31	transcript	15.8116	11.19	0.498776	0.0284203
ENST00000438747	ENSG00000130305	NSUN5	transcript	10.9413	15.6462	-0.516035	0.0177331
ENST00000438862	ENSG00000176102	CSTF3	transcript	11.4494	8.33219	0.458502	0.027817
ENST00000438998	ENSG00000180822	PSMG4	transcript	18.1136	27.2423	-0.588773	0.0480345
ENST00000439227	ENSG00000160211	G6PD	transcript	7.93116	0.953654	3.05599	0.0190887
ENST00000439502	ENSG00000241878	PISD	transcript	8.34443	7.21132	0.210551	0.0327329
ENST00000441448	ENSG00000197498	RPF2	transcript	21.9422	26.9679	-0.297532	0.0154812
ENST00000441669	ENSG00000043514	TRIT1	transcript	3.25096	6.04525	-0.894936	0.0467338
ENST00000441708	ENSG00000168036	CTNNB1	transcript	6.21512	0	Inf	0.0489369
ENST00000442819	ENSG00000169045	HNRNPH1	transcript	5.40519	12.2303	-1.17804	0.0108978
ENST00000442940	ENSG00000006757	PNPLA4	transcript	3.19541	6.8641	-1.10307	0.0147265
ENST00000443439	ENSG00000164307	ERAP1	transcript	17.0967	11.3724	0.588184	0.0187591
ENST00000444282	ENSG00000186625	KATNA1	transcript	6.80803	10.4737	-0.621458	0.0273026
ENST00000444870	ENSG00000235169	SMIM1	transcript	3.26242	2.89521	0.172275	0.000780804
ENST00000445323	ENSG00000063601	MTMR1	transcript	7.2677	9.06193	-0.318318	0.0403613
ENST00000447205	ENSG00000127824	TUBA4A	transcript	3.41944	2.23137	0.61583	0.00751784
ENST00000447399	ENSG00000133789	SWAP70	transcript	1.85087	4.26947	-1.20586	0.0134015
ENST00000447998	ENSG00000132912	DCTN4	transcript	5.69352	19.3372	-1.76398	0.0217124
ENST00000448120	ENSG00000078246	TULP3	transcript	11.3486	9.25088	0.294855	0.049091
ENST00000448814	ENSG00000214413	BBIP1	transcript	4.56706	6.94812	-0.605357	0.0442073
ENST00000449359	ENSG00000132600	PRMT7	transcript	2.23651	0.142117	3.9761	0.00483599
ENST00000449503	ENSG00000163681	SLMAP	transcript	3.37979	0.874657	1.95014	0.0128497
ENST00000449985	ENSG00000179029	TMEM107	transcript	9.59142	6.10191	0.652483	0.032549
ENST00000450288	ENSG00000179889	PDXDC1	transcript	0.0592215	4.43517	-6.22673	0.00261757
ENST00000450367	ENSG00000115685	PPP1R7	transcript	5.01073	0.76005	2.72085	0.00599665
ENST00000451702	ENSG00000130985	UBA1	transcript	2.8008	1.16019	1.27148	0.0294158
ENST00000451739	ENSG00000109854	HTATIP2	transcript	4.67894	6.47299	-0.46825	0.0469187
ENST00000452185	ENSG00000106628	POLD2	transcript	49.3042	75.7081	-0.618737	0.0482261
ENST00000452357	ENSG00000089127	OAS1	transcript	0.989155	4.4998	-2.18559	0.00823365
ENST00000452655	ENSG00000122257	RBBP6	transcript	3.8532	1.75813	1.13201	0.0397975
ENST00000452673	ENSG00000127022	CANX	transcript	133.391	18.7721	2.829	0.0118669
ENST00000452950	ENSG00000101138	CSTF1	transcript	3.64916	3.22497	0.178279	0.0028986
ENST00000453096	ENSG00000110768	GTF2H1	transcript	4.33001	3.25615	0.411204	0.00941194
ENST00000454394	ENSG00000140153	WDR20	transcript	2.25083	0	Inf	0.0124146
ENST00000455596	ENSG00000029993	HMGB3	transcript	3.45901	2.21502	0.643041	0.0471876
ENST00000455976	ENSG00000128951	DUT	transcript	22.0974	32.6925	-0.565086	0.0498306
ENST00000455979	ENSG00000187634	SAMD11	transcript	2.75387	5.99847	-1.12313	0.0113032
ENST00000456325	ENSG00000143569	UBAP2L	transcript	11.7397	2.66338	2.14006	0.0127203
ENST00000456936	ENSG00000134970	TMED7	transcript	52.2413	55.0998	-0.0768581	0.00821158
ENST00000457085	ENSG00000102172	SMS	transcript	4.52737	1.29655	1.804	0.0104225
ENST00000457823	ENSG00000163104	SMARCAD1	transcript	15.921	11.0019	0.533171	0.0215383
ENST00000458064	ENSG00000070081	NUCB2	transcript	5.01122	5.4814	-0.129384	0.0204571
ENST00000458205	ENSG00000076242	MLH1	transcript	0.534111	2.92779	-2.4546	0.0397721
ENST00000458640	ENSG00000198563	DDX39B	transcript	49.6174	47.1429	0.0738071	0.048977
ENST00000460219	ENSG00000137409	MTCH1	transcript	14.103	21.2706	-0.592863	0.040412
ENST00000461263	ENSG00000146701	MDH2	transcript	7.09675	9.13196	-0.363765	0.0233592
ENST00000463093	ENSG00000106028	SSBP1	transcript	8.86784	13.1675	-0.570322	0.0360079
ENST00000463810	ENSG00000108474	PIGL	transcript	7.60233	5.94328	0.355181	0.0135122
ENST00000464171	ENSG00000174891	RSRC1	transcript	11.0866	18.6178	-0.74787	0.0118335
ENST00000464356	ENSG00000116604	MEF2D	transcript	1.51658	0.31624	2.26173	0.0294816
ENST00000464917	ENSG00000162496	DHRS3	transcript	2.57915	0.830532	1.63479	0.0279776
ENST00000465804	ENSG00000018408	WWTR1	transcript	27.4026	9.915	1.46663	0.0489564
ENST00000468582	ENSG00000188186	LAMTOR4	transcript	2.67137	2.08815	0.355348	0.0101151
ENST00000468811	ENSG00000124596	OARD1	transcript	2.47868	1.9568	0.341072	0.034104
ENST00000468812	ENSG00000196262	PPIA	transcript	614.949	886.328	-0.527373	0.0349977
ENST00000469967	ENSG00000114023	FAM162A	transcript	3.58157	3.10179	0.207495	0.0226411
ENST00000470557	ENSG00000141378	PTRH2	transcript	4.54832	2.19179	1.05323	0.030746
ENST00000471115	ENSG00000162642	C1orf52	transcript	12.7517	14.3365	-0.168994	0.0204048
ENST00000472628	ENSG00000198242	RPL23A	transcript	3.83873	2.13411	0.846995	0.0292553
ENST00000472642	ENSG00000106615	RHEB	transcript	1.58708	0.216824	2.87178	0.00948416
ENST00000473731	ENSG00000134313	KIDINS220	transcript	7.42378	4.78172	0.634626	0.0208192
ENST00000474889	ENSG00000144724	PTPRG	transcript	7.41775	3.47183	1.09529	0.0369798
ENST00000475269	ENSG00000125826	RBCK1	transcript	7.27899	14.9826	-1.04148	0.00140572
ENST00000475465	ENSG00000131174	COX7B	transcript	2.22442	3.96039	-0.832215	0.00351537
ENST00000475894	ENSG00000080845	DLGAP4	transcript	4.80751	2.82858	0.765212	0.0327826
ENST00000478691	ENSG00000125944	HNRNPR	transcript	8.55717	11.0065	-0.363146	0.00898718
ENST00000479209	ENSG00000120742	SERP1	transcript	9.76944	9.8781	-0.0159576	0.00864515
ENST00000479452	ENSG00000187609	EXD3	transcript	6.73484	3.20128	1.07299	0.038904
ENST00000481195	ENSG00000113575	PPP2CA	transcript	51.3614	62.3772	-0.280334	0.041685
ENST00000481272	ENSG00000106701	FSD1L	transcript	1.49853	0.921257	0.701875	0.0188346
ENST00000483358	ENSG00000013374	NUB1	transcript	2.89431	2.03696	0.506804	0.0148351
ENST00000483530	ENSG00000127328	RAB3IP	transcript	0.796655	4.1523	-2.38188	0.021345
ENST00000484036	ENSG00000134717	BTF3L4	transcript	2.46812	1.44174	0.775601	0.0194831
ENST00000484157	ENSG00000169241	SLC50A1	transcript	1.9306	2.42027	-0.32612	0.0493156
ENST00000487273	ENSG00000168615	ADAM9	transcript	71.2262	89.0632	-0.322423	0.0035608
ENST00000489404	ENSG00000101911	PRPS2	transcript	4.19967	0.471469	3.15504	0.0427701
ENST00000490631	ENSG00000082996	RNF13	transcript	4.09917	11.3719	-1.47206	0.00506555
ENST00000491895	ENSG00000131979	GCH1	transcript	0.246396	7.62898	-4.95244	0.00906533
ENST00000492277	ENSG00000162244	RPL29	transcript	1.65112	2.22328	-0.429244	0.0286572
ENST00000492950	ENSG00000143258	USP21	transcript	1.39312	3.11908	-1.1628	0.00510644
ENST00000493470	ENSG00000085224	ATRX	transcript	6.19544	4.25849	0.540867	0.0333783
ENST00000493598	ENSG00000163714	U2SURP	transcript	29.8423	28.0313	0.0903199	0.000655663
ENST00000496090	ENSG00000123552	USP45	transcript	2.46609	1.31058	0.912015	0.00471909
ENST00000496226	ENSG00000100364	KIAA0930	transcript	4.5945	2.44107	0.912392	0.0242445
ENST00000497547	ENSG00000160214	RRP1	transcript	1.12176	12.7933	-3.51156	0.0206549
ENST00000497989	ENSG00000102786	INTS6	transcript	8.49971	7.65643	0.150743	0.0274358
ENST00000498907	ENSG00000245848	CEBPA	transcript	8.50966	19.4164	-1.1901	0.0431098
ENST00000502391	ENSG00000068366	ACSL4	transcript	2.29568	1.99333	0.203744	0.0108676
ENST00000503216	ENSG00000169230	PRELID1	transcript	4.98768	43.6727	-3.13029	0.0344961
ENST00000504727	ENSG00000181904	C5orf24	transcript	2.45399	6.05075	-1.30199	0.0302701
ENST00000504898	ENSG00000197451	HNRNPAB	transcript	70.4987	75.8591	-0.105725	0.00828881
ENST00000505095	ENSG00000170088	TMEM192	transcript	1.41125	0.529285	1.41486	0.0236157
ENST00000506030	ENSG00000112851	ERBIN	transcript	1.14696	2.10939	-0.879009	0.021055
ENST00000506469	ENSG00000137207	YIPF3	transcript	0	8.26324	#NAME?	0.0109678
ENST00000506908	ENSG00000169567	HINT1	transcript	4.47822	1.3458	1.73446	0.0194545
ENST00000507118	ENSG00000113658	SMAD5	transcript	4.33512	1.68635	1.36217	0.0213007
ENST00000508789	ENSG00000159685	CHCHD6	transcript	3.89667	2.95285	0.400131	0.036737
ENST00000508803	ENSG00000109685	NSD2	transcript	13.5749	8.8197	0.622141	0.0100749
ENST00000510168	ENSG00000017260	ATP2C1	transcript	1.58273	0.197438	3.00294	0.0133762
ENST00000511116	ENSG00000113658	SMAD5	transcript	3.32419	1.45975	1.18728	0.043033
ENST00000511313	ENSG00000285437	POLR2J3	transcript	3.46581	1.28911	1.42682	0.0280367
ENST00000511467	ENSG00000163629	PTPN13	transcript	2.3259	5.32794	-1.19579	0.0344408
ENST00000511820	ENSG00000101639	CEP192	transcript	4.16642	5.04274	-0.2754	0.00111521
ENST00000512729	ENSG00000179046	TRIML2	transcript	10.1448	7.87776	0.364889	0.0297276
ENST00000512737	ENSG00000243678	NME2	transcript	267.615	628.3	-1.2313	0.0360664
ENST00000513349	ENSG00000113360	DROSHA	transcript	31.4357	10.7297	1.5508	0.00390562
ENST00000514518	ENSG00000164615	CAMLG	transcript	1.55137	3.42434	-1.14228	0.0467664
ENST00000515883	ENSG00000047188	YTHDC2	transcript	2.69165	2.53261	0.0878674	0.0277579
ENST00000517367	ENSG00000147684	NDUFB9	transcript	21.4312	18.7902	0.189737	0.00311441
ENST00000517856	ENSG00000198363	ASPH	transcript	36.7795	15.8222	1.21695	0.0280623
ENST00000518406	ENSG00000156467	UQCRB	transcript	6.97191	13.657	-0.970018	0.0158808
ENST00000518421	ENSG00000070718	AP3M2	transcript	1.42123	4.91041	-1.7887	0.0292319
ENST00000519533	ENSG00000104472	CHRAC1	transcript	2.05502	11.7668	-2.51749	0.0250083
ENST00000519678	ENSG00000198363	ASPH	transcript	3.61539	3.43827	0.0724693	0.0420598
ENST00000519811	ENSG00000105339	DENND3	transcript	2.61912	4.26774	-0.70439	0.0426261
ENST00000520604	ENSG00000104231	ZFAND1	transcript	9.11123	17.977	-0.980433	0.0254708
ENST00000520986	ENSG00000105339	DENND3	transcript	3.30638	2.36328	0.484462	0.0226191
ENST00000521226	ENSG00000168078	PBK	transcript	1.57664	8.68467	-2.46161	0.0160724
ENST00000522677	ENSG00000185697	MYBL1	transcript	7.89945	6.06649	0.380891	0.0395528
ENST00000522695	ENSG00000040341	STAU2	transcript	4.10395	0.003481	10.2033	0.0484862
ENST00000523037	ENSG00000082515	MRPL22	transcript	4.67522	9.82241	-1.07104	0.0443667
ENST00000523209	ENSG00000183137	CEP57L1	transcript	0.625912	3.10468	-2.31041	0.0125552
ENST00000523539	ENSG00000169398	PTK2	transcript	0.134391	46.2956	-8.4283	0.031159
ENST00000523736	ENSG00000104611	SH2D4A	transcript	3.65698	2.30602	0.665248	0.0259767
ENST00000523739	ENSG00000164930	FZD6	transcript	4.52664	4.01238	0.173981	0.0318956
ENST00000524737	ENSG00000149554	CHEK1	transcript	5.93637	7.75249	-0.385079	0.0225229
ENST00000524904	ENSG00000110075	PPP6R3	transcript	6.84849	7.44372	-0.120237	0.0073214
ENST00000525459	ENSG00000152894	PTPRK	transcript	9.27015	2.14643	2.11065	0.0389509
ENST00000526063	ENSG00000133818	RRAS2	transcript	0.775837	2.54871	-1.71594	0.0153417
ENST00000526202	ENSG00000136153	LMO7	transcript	5.87415	2.60561	1.17276	0.0238634
ENST00000526640	ENSG00000167996	FTH1	transcript	34.2452	4.60849	2.89353	0.0448749
ENST00000526794	ENSG00000178105	DDX10	transcript	2.17191	0.309634	2.81033	0.0378123
ENST00000527341	ENSG00000177697	CD151	transcript	13.1691	0.803355	4.03497	0.0069065
ENST00000527431	ENSG00000205339	IPO7	transcript	3.90055	5.935	-0.605572	0.00518797
ENST00000527614	ENSG00000137713	PPP2R1B	transcript	14.0141	9.76216	0.521612	0.0324281
ENST00000528120	ENSG00000148925	BTBD10	transcript	5.74243	2.03398	1.49736	0.0449792
ENST00000528157	ENSG00000145050	MANF	transcript	72.7942	45.5113	0.6776	0.0199691
ENST00000529246	ENSG00000197261	C6orf141	transcript	8.80257	3.44456	1.3536	0.0287043
ENST00000529564	ENSG00000255439	AC135050.2	transcript	2.97221	0	Inf	0.034925
ENST00000529639	ENSG00000149806	FAU	transcript	189.656	207.687	-0.131029	0.00330767
ENST00000529691	ENSG00000166261	ZNF202	transcript	0.456128	2.8258	-2.63115	0.0106352
ENST00000530028	ENSG00000255302	EID1	transcript	86.2796	76.7002	0.169789	0.0123642
ENST00000530275	ENSG00000127603	MACF1	transcript	8.67138	1.54733	2.48648	0.0399198
ENST00000530404	ENSG00000214063	TSPAN4	transcript	3.74947	1.32831	1.4971	0.0236984
ENST00000530785	ENSG00000168056	LTBP3	transcript	5.87749	0.189748	4.95305	0.0410581
ENST00000531188	ENSG00000149273	RPS3	transcript	186.522	358.211	-0.941462	0.0252131
ENST00000532163	ENSG00000150776	NKAPD1	transcript	1.34572	2.98256	-1.14817	0.0229678
ENST00000532502	ENSG00000197601	FAR1	transcript	9.47639	10.9668	-0.210738	0.0223926
ENST00000533410	ENSG00000023191	RNH1	transcript	5.82709	8.97228	-0.622697	0.0318538
ENST00000533683	ENSG00000141858	SAMD1	transcript	16.6408	16.2336	0.0357419	0.0421838
ENST00000533801	ENSG00000017260	ATP2C1	transcript	6.6209	4.40531	0.587786	0.0453555
ENST00000533861	ENSG00000185475	TMEM179B	transcript	2.61238	0.782199	1.73976	0.0160871
ENST00000535750	ENSG00000173113	TRMT112	transcript	2.37181	4.0558	-0.774	0.0244819
ENST00000536620	ENSG00000243716	NPIPB5	transcript	20.2318	0.105697	7.58055	0.0152946
ENST00000537025	ENSG00000182481	KPNA2	transcript	22.379	6.45459	1.79375	0.00905905
ENST00000537442	ENSG00000111641	NOP2	transcript	0.732101	4.35743	-2.57336	0.000118887
ENST00000537706	ENSG00000048028	USP28	transcript	2.31195	0.969889	1.25322	0.0499691
ENST00000538442	ENSG00000204516	MICB	transcript	9.23709	12.1184	-0.391686	0.0116324
ENST00000538862	ENSG00000111665	CDCA3	transcript	2.39056	8.57903	-1.84346	0.0163656
ENST00000539745	ENSG00000197837	HIST4H4	transcript	120.432	197.906	-0.7166	0.00113959
ENST00000539839	ENSG00000111432	FZD10	transcript	2.39704	0.000151	13.9544	0.0170562
ENST00000540430	ENSG00000134333	LDHA	transcript	2.2879	4.06896	-0.830637	0.00757241
ENST00000540846	ENSG00000166949	SMAD3	transcript	2.65662	0.61519	2.11049	0.00457635
ENST00000541199	ENSG00000112414	ADGRG6	transcript	6.46959	8.5748	-0.406428	0.0102319
ENST00000541412	ENSG00000111843	TMEM14C	transcript	33.1198	9.13087	1.85887	0.00605182
ENST00000541790	ENSG00000273802	HIST1H2BG	transcript	8.38287	29.394	-1.81001	0.0146721
ENST00000542921	ENSG00000171988	JMJD1C	transcript	17.9736	12.5545	0.517673	0.0384398
ENST00000542996	ENSG00000128595	CALU	transcript	1.84253	2.54401	-0.465419	0.0198733
ENST00000543677	ENSG00000135114	OASL	transcript	0.515933	20.576	-5.31764	0.0403253
ENST00000543982	ENSG00000073050	XRCC1	transcript	3.03788	0.37413	3.02145	0.0483656
ENST00000544255	ENSG00000120438	TCP1	transcript	1.39126	0.150844	3.20526	0.0018563
ENST00000544965	ENSG00000060237	WNK1	transcript	6.65765	2.26369	1.55634	0.0190113
ENST00000545008	ENSG00000165304	MELK	transcript	20.5214	0	Inf	0.0488537
ENST00000545588	ENSG00000257315	ZBED6	transcript	21.3268	21.2128	0.00772994	0.0413565
ENST00000545606	ENSG00000111530	CAND1	transcript	30.454	41.0619	-0.431169	0.0357568
ENST00000545718	ENSG00000114650	SCAP	transcript	10.949	3.84878	1.50833	0.0372406
ENST00000546672	ENSG00000139410	SDSL	transcript	1.98862	0.0046655	8.73552	0.0193221
ENST00000549340	ENSG00000050426	LETMD1	transcript	1.33476	1.90521	-0.513367	0.0250219
ENST00000550482	ENSG00000135486	HNRNPA1	transcript	40.6162	35.383	0.198998	0.0112306
ENST00000550487	ENSG00000178449	COX14	transcript	33.5639	67.1167	-0.999759	0.000299141
ENST00000550697	ENSG00000092841	MYL6	transcript	26.1044	43.0474	-0.721631	0.00309073
ENST00000551589	ENSG00000092841	MYL6	transcript	15.3541	19.535	-0.347438	0.0466324
ENST00000552055	ENSG00000196531	NACA	transcript	1.50743	4.97586	-1.72285	0.0174713
ENST00000552130	ENSG00000111237	VPS29	transcript	7.46422	2.39801	1.63815	0.00311847
ENST00000552462	ENSG00000135476	ESPL1	transcript	17.0085	8.77274	0.955161	0.0167293
ENST00000552981	ENSG00000075415	SLC25A3	transcript	77.0701	208.69	-1.43711	0.0261458
ENST00000553152	ENSG00000089127	OAS1	transcript	0.470381	3.74106	-2.99155	0.0198817
ENST00000553612	ENSG00000165417	GTF2A1	transcript	14.5762	12.1669	0.260647	0.00510536
ENST00000553700	ENSG00000092148	HECTD1	transcript	14.1138	8.93477	0.659604	0.0247435
ENST00000554034	ENSG00000139880	CDH24	transcript	3.51506	1.83901	0.934622	0.0444537
ENST00000555349	ENSG00000100650	SRSF5	transcript	31.923	30.8861	0.0476398	0.0330303
ENST00000555455	ENSG00000198901	PRC1	transcript	2.8632	1.79568	0.673094	0.0101559
ENST00000555619	ENSG00000119655	NPC2	transcript	42.137	43.7861	-0.0553842	0.0461232
ENST00000557134	ENSG00000020426	MNAT1	transcript	1.84407	1.40107	0.396366	0.0270696
ENST00000559233	ENSG00000074603	DPP8	transcript	7.56079	6.28369	0.266924	0.0330661
ENST00000559345	ENSG00000185787	MORF4L1	transcript	36.053	0.0806695	8.80388	0.0211732
ENST00000559717	ENSG00000196547	MAN2A2	transcript	2.24594	0.898327	1.32201	0.0427463
ENST00000561186	ENSG00000157450	RNF111	transcript	6.08671	4.23188	0.524365	0.0227245
ENST00000562646	ENSG00000147274	RBMX	transcript	15.6458	21.3861	-0.450899	0.0047764
ENST00000563630	ENSG00000167962	ZNF598	transcript	20.07	11.9969	0.742376	0.0454774
ENST00000563673	ENSG00000187741	FANCA	transcript	5.12456	3.8113	0.427147	0.000752173
ENST00000563965	ENSG00000137868	STRA6	transcript	2.51593	0.421905	2.57611	0.0256018
ENST00000564873	ENSG00000102893	PHKB	transcript	3.21854	1.27961	1.33071	0.00715931
ENST00000567254	ENSG00000169592	INO80E	transcript	4.23663	0.659559	2.68334	0.0450656
ENST00000568225	ENSG00000261150	EPPK1	transcript	20.5722	14.7568	0.479315	0.0198403
ENST00000568706	ENSG00000095906	NUBP2	transcript	8.99323	1.7301	2.37799	0.0359038
ENST00000568908	ENSG00000205336	ADGRG1	transcript	2.96965	1.61857	0.875578	0.0162813
ENST00000569315	ENSG00000169180	XPO6	transcript	5.7082	1.7874	1.67517	0.0452886
ENST00000569482	ENSG00000140400	MAN2C1	transcript	2.92999	1.28227	1.1922	0.0244485
ENST00000569978	ENSG00000103495	MAZ	transcript	2.03237	1.28586	0.660426	0.0315598
ENST00000570330	ENSG00000129235	TXNDC17	transcript	5.90164	10.4378	-0.822635	0.0463302
ENST00000570571	ENSG00000141456	PELP1	transcript	3.06414	0	Inf	0.025581
ENST00000571843	ENSG00000140750	ARHGAP17	transcript	8.30043	1.30527	2.66884	0.042274
ENST00000572447	ENSG00000129195	PIMREG	transcript	4.47488	1.98452	1.17306	0.0107929
ENST00000573116	ENSG00000132382	MYBBP1A	transcript	15.2182	9.61159	0.662951	0.00315877
ENST00000574876	ENSG00000141456	PELP1	transcript	12.3882	8.67343	0.514292	0.0450554
ENST00000575363	ENSG00000181409	AATK	transcript	0.393865	2.10537	-2.4183	0.0125169
ENST00000576415	ENSG00000167978	SRRM2	transcript	2.02324	0.132419	3.93349	0.0325571
ENST00000579002	ENSG00000125445	MRPS7	transcript	12.7752	7.5984	0.749573	0.00406267
ENST00000579793	ENSG00000264343	NOTCH2NLA	transcript	8.42953	4.719	0.836971	0.0197982
ENST00000580398	ENSG00000178691	SUZ12	transcript	18.4005	18.291	0.0086132	0.0175201
ENST00000580685	ENSG00000141522	ARHGDIA	transcript	5.25745	1.80044	1.54601	0.0244359
ENST00000581486	ENSG00000266412	NCOA4	transcript	50.8386	61.5173	-0.275067	0.0449251
ENST00000582730	ENSG00000136450	SRSF1	transcript	82.8786	78.9334	0.0703649	0.0271916
ENST00000583036	ENSG00000265681	RPL17	transcript	2.07883	5.47655	-1.3975	0.0350861
ENST00000584486	ENSG00000263513	FAM72C	transcript	9.4928	11.0755	-0.22246	0.0329543
ENST00000585089	ENSG00000109083	IFT20	transcript	0.798732	2.31772	-1.53692	0.00701761
ENST00000585132	ENSG00000266412	NCOA4	transcript	3.15053	12.3787	-1.9742	0.0169842
ENST00000585953	ENSG00000141425	RPRD1A	transcript	7.26633	4.85807	0.580844	0.046071
ENST00000586602	ENSG00000197961	ZNF121	transcript	17.4376	21.7884	-0.321361	0.0379909
ENST00000587367	ENSG00000125743	SNRPD2	transcript	1.45478	0.80974	0.845267	0.0242893
ENST00000587655	ENSG00000064932	SBNO2	transcript	4.89801	3.25552	0.58931	0.0110295
ENST00000588454	ENSG00000179218	CALR	transcript	2.68668	1.21566	1.14408	0.0488432
ENST00000589097	ENSG00000104886	PLEKHJ1	transcript	1.46473	3.01742	-1.04268	0.0114944
ENST00000589710	ENSG00000099622	CIRBP	transcript	3.17156	0.471122	2.75102	0.032401
ENST00000590449	ENSG00000089685	BIRC5	transcript	7.91333	2.69461	1.55421	0.0283411
ENST00000590891	ENSG00000153443	UBALD1	transcript	2.93636	0.840881	1.80405	0.0239451
ENST00000590923	ENSG00000129354	AP1M2	transcript	5.81806	9.9278	-0.770935	0.0178332
ENST00000590964	ENSG00000181038	METTL23	transcript	3.74624	1.04358	1.84389	0.000593804
ENST00000591818	ENSG00000079805	DNM2	transcript	3.53213	1.79952	0.972929	0.00961793
ENST00000592292	ENSG00000174652	ZNF266	transcript	2.34968	4.44164	-0.918631	0.00470231
ENST00000592558	ENSG00000178982	EIF3K	transcript	12.0635	34.4563	-1.51412	0.0416504
ENST00000592588	ENSG00000115268	RPS15	transcript	89.6829	171.508	-0.935367	0.0244592
ENST00000593064	ENSG00000071564	TCF3	transcript	4.12661	1.03306	1.99803	0.0343038
ENST00000593807	ENSG00000066044	ELAVL1	transcript	1.29093	3.3317	-1.36785	0.0298644
ENST00000594493	ENSG00000142534	RPS11	transcript	14.9778	11.5873	0.370278	0.0459574
ENST00000595073	ENSG00000105700	KXD1	transcript	4.27646	7.03673	-0.718486	0.0496739
ENST00000599806	ENSG00000141968	VAV1	transcript	0.664552	2.55324	-1.94188	0.0145625
ENST00000600343	ENSG00000109320	NFKB1	transcript	3.29004	2.6498	0.31222	0.037334
ENST00000602402	ENSG00000102580	DNAJC3	transcript	16.3817	11.4088	0.521942	0.0229758
ENST00000602540	ENSG00000139289	PHLDA1	transcript	18.3175	15.964	0.198402	0.0351143
ENST00000602720	ENSG00000167881	SRP68	transcript	1.71623	0.581716	1.56086	0.0387944
ENST00000602766	ENSG00000154102	C16orf74	transcript	0.874405	3.06947	-1.81161	0.00945546
ENST00000606498	ENSG00000162604	TM2D1	transcript	7.74836	12.7171	-0.714811	0.0186837
ENST00000610664	ENSG00000275895	U2AF1L5	transcript	12.6741	12.3915	0.0325343	0.0471725
ENST00000611091	ENSG00000167842	MIS12	transcript	7.80835	10.6936	-0.453656	0.0138232
ENST00000611517	ENSG00000186501	TMEM222	transcript	1.60658	0.2735	2.55438	0.0161654
ENST00000611967	ENSG00000140479	PCSK6	transcript	1.55575	0.113626	3.77525	0.0173801
ENST00000612117	ENSG00000235162	C12orf75	transcript	3.01502	8.7987	-1.54512	0.0408508
ENST00000612147	ENSG00000115919	KYNU	transcript	7.58475	14.6434	-0.949079	0.0116717
ENST00000612396	ENSG00000107929	LARP4B	transcript	9.07581	4.29068	1.08082	0.0056059
ENST00000612501	ENSG00000108819	PPP1R9B	transcript	31.2618	21.7025	0.526537	0.0432614
ENST00000612661	ENSG00000277443	MARCKS	transcript	29.5434	37.865	-0.358031	0.030105
ENST00000612683	ENSG00000160752	FDPS	transcript	17.3446	19.8985	-0.198168	0.0449683
ENST00000612848	ENSG00000276345	AC004556.1	transcript	20.781	25.085	-0.27156	0.0347972
ENST00000613670	ENSG00000105486	LIG1	transcript	8.11924	7.63309	0.0890778	0.0437114
ENST00000614247	ENSG00000277157	HIST1H4D	transcript	10.6027	195.912	-4.2077	0.00809455
ENST00000614558	ENSG00000165175	MID1IP1	transcript	8.85974	0.832983	3.4109	0.0350828
ENST00000615164	ENSG00000276966	HIST1H4E	transcript	146.479	169.46	-0.210246	0.0197479
ENST00000615550	ENSG00000146143	PRIM2	transcript	18.6976	20.5047	-0.133105	0.0138454
ENST00000615855	ENSG00000183751	TBL3	transcript	14.6321	0	Inf	0.0157873
ENST00000615954	ENSG00000110066	KMT5B	transcript	5.55409	3.96012	0.488005	0.00579172
ENST00000616600	ENSG00000167674	HDGFL2	transcript	8.0392	6.56723	0.291768	0.048306
ENST00000616917	ENSG00000143401	ANP32E	transcript	0.023189	44.25	-10.898	0.0205064
ENST00000617316	ENSG00000276045	ORAI1	transcript	11.6124	7.90761	0.554348	0.049831
ENST00000618156	ENSG00000184203	PPP1R2	transcript	28.8822	32.389	-0.165322	0.0319834
ENST00000618411	ENSG00000087087	SRRT	transcript	3.55309	0.0665675	5.73811	0.0398881
ENST00000619204	ENSG00000183010	PYCR1	transcript	2.36773	0.207652	3.51127	0.0181576
ENST00000619387	ENSG00000275700	AATF	transcript	52.2694	61.8766	-0.243428	0.0401383
ENST00000619601	ENSG00000111640	GAPDH	transcript	5.46024	9.63802	-0.819774	0.0045656
ENST00000620436	ENSG00000108932	SLC16A6	transcript	1.55723	0.23183	2.74785	0.0179797
ENST00000620510	ENSG00000106261	ZKSCAN1	transcript	1.19211	0.470467	1.34136	0.0305058
ENST00000621112	ENSG00000273703	HIST1H2BM	transcript	11.5152	17.6162	-0.61336	0.0306137
ENST00000621846	ENSG00000117448	AKR1A1	transcript	9.38679	21.1627	-1.17282	0.0307704
ENST00000621999	ENSG00000085365	SCAMP1	transcript	10.1216	8.81603	0.199237	0.0333949
ENST00000622744	ENSG00000284906	AC091057.6	transcript	50.4428	26.4816	0.929658	0.0138342
ENST00000625349	ENSG00000108848	LUC7L3	transcript	9.60245	8.74191	0.135453	0.046089
ENST00000625990	ENSG00000173575	CHD2	transcript	0	2.66547	#NAME?	0.00287936
ENST00000627450	ENSG00000179889	PDXDC1	transcript	8.11424	4.15508	0.96558	0.00782117
ENST00000632856	ENSG00000109654	TRIM2	transcript	3.30975	0.912424	1.85895	0.0202265
ENST00000633646	ENSG00000023171	GRAMD1B	transcript	48.2801	37.6555	0.358568	0.00620873
ENST00000633867	ENSG00000266714	MYO15B	transcript	2.56286	1.34806	0.926864	0.0330015
ENST00000635541	ENSG00000172053	QARS	transcript	7.5067	3.97842	0.915984	0.0311936
ENST00000635956	ENSG00000186395	KRT10	transcript	15.5175	3.06036	2.34212	0.000212588
ENST00000636432	ENSG00000147862	NFIB	transcript	1.52581	0.0523575	4.86504	0.0178464
ENST00000637854	ENSG00000285025	AL022312.1	transcript	31.8113	21.2696	0.580748	0.040958
ENST00000638088	ENSG00000173852	DPY19L1	transcript	33.082	39.3833	-0.251538	0.00521647
ENST00000638331	ENSG00000144824	PHLDB2	transcript	18.8817	0.0125405	10.5562	0.0222321
ENST00000639501	ENSG00000064933	PMS1	transcript	1.49953	0.126902	3.56273	0.0342939
ENST00000639996	ENSG00000275895	U2AF1L5	transcript	2.37221	2.68033	-0.176177	0.0334049
ENST00000640982	ENSG00000115525	ST3GAL5	transcript	2.42264	0.166018	3.86717	0.0304802
ENST00000642017	ENSG00000108439	PNPO	transcript	14.3142	6.46169	1.14747	0.0239403
ENST00000642363	ENSG00000116786	PLEKHM2	transcript	0	3.3579	#NAME?	0.0369951
ENST00000642454	ENSG00000136104	RNASEH2B	transcript	3.96025	0.167614	4.56237	0.0400993
ENST00000642744	ENSG00000133657	ATP13A3	transcript	24.3247	15.313	0.667665	0.0236796
ENST00000642928	ENSG00000085063	CD59	transcript	31.6888	46.1247	-0.541564	0.0233772
ENST00000644178	ENSG00000124570	SERPINB6	transcript	35.1089	16.5738	1.08294	0.0343637
ENST00000644495	ENSG00000110911	SLC11A2	transcript	3.07808	0.944172	1.70491	0.0303262
ENST00000644544	ENSG00000284981	AC093668.3	transcript	9.40244	4.37727	1.103	0.0414476
ENST00000645412	ENSG00000186184	POLR1D	transcript	12.1052	0.023013	9.03897	0.0370652
ENST00000645860	ENSG00000115355	CCDC88A	transcript	9.83901	4.89818	1.00627	0.0477411
ENST00000646664	ENSG00000075624	ACTB	transcript	486.766	955.973	-0.973741	0.000346592
ENST00000646804	ENSG00000136143	SUCLA2	transcript	13.2494	29.3989	-1.14984	0.0194597
ENST00000648036	ENSG00000147099	HDAC8	transcript	1.72149	0.229755	2.90549	0.0340454
ENST00000648322	ENSG00000121691	CAT	transcript	24.1014	33.43	-0.472026	0.00460989
ENST00000648817	ENSG00000168724	DNAJC21	transcript	10.0943	2.89563	1.8016	0.0488123
ENST00000648844	ENSG00000153207	AHCTF1	transcript	3.11174	30.2908	-3.28309	0.00460295
ENST00000649170	ENSG00000182093	WRB	transcript	13.0606	0.326684	5.32119	0.0219527
