# Supplementary material for: LncRNA CASC19 Enhances the Radioresistance of Nasopharyngeal Carcinoma by Regulating the miR-340-3p/FKBP5 Axis
Source: Int J Mol Sci. 2023 Feb 3;24(3):3047. doi: 10.3390/ijms24033047 (PMC9917593; doi:10.3390/ijms24033047)
Supplement: Supplementary file 1 [file ijms-24-03047-s001.zip › Table_S4_TMTdata CNE2R_vs_CNE2.xlsx]

## Sheet: Quant
Supplementary Table S4 Differential protein expression in Tandem Mass Tag (TMT) Quantitative Proteomic Analysis
Protein accession	Protein description	Gene name	MW [kDa]	Score	Coverage [%]	Peptides	Unique peptides	PSMs	Fold Change-CNE2R/CNE2	Pvalue CNE2R/CNE2	Regulated Type
O00178	GTP-binding protein 1 OS=Homo sapiens OX=9606 GN=GTPBP1	GTPBP1	72.453	62.229	15.5	9	9	11	1.62	0.0038818	Up
O00194	Ras-related protein Rab-27B OS=Homo sapiens OX=9606 GN=RAB27B	RAB27B	24.608	5.921	10.1	2	2	3	0.618	0.048119	Down
O00220	Tumor necrosis factor receptor superfamily member 10A OS=Homo sapiens OX=9606 GN=TNFRSF10A	TNFRSF10A	50.089	22.331	11.3	5	5	7	0.561	0.000177433	Down
O00273	DNA fragmentation factor subunit alpha OS=Homo sapiens OX=9606 GN=DFFA	DFFA	36.521	32.519	24.8	7	7	13	1.516	0.00063647	Up
O00560	Syntenin-1 OS=Homo sapiens OX=9606 GN=SDCBP	SDCBP	32.444	41.888	25.5	6	6	9	0.629	0.0132248	Down
O00622	Protein CYR61 OS=Homo sapiens OX=9606 GN=CYR61	CYR61	42.026	14.419	19.9	7	7	7	0.421	0.00033779	Down
O00762	Ubiquitin-conjugating enzyme E2 C OS=Homo sapiens OX=9606 GN=UBE2C	UBE2C	19.652	43.464	44.7	6	6	12	0.597	0.00025823	Down
O00767	Acyl-CoA desaturase OS=Homo sapiens OX=9606 GN=SCD	SCD	41.522	38.28	11.1	3	3	3	0.649	0.025656	Down
O14530	Thioredoxin domain-containing protein 9 OS=Homo sapiens OX=9606 GN=TXNDC9	TXNDC9	26.534	9.0918	15.9	4	4	6	0.649	5.925e-05	Down
O14879	Interferon-induced protein with tetratricopeptide repeats 3 OS=Homo sapiens OX=9606 GN=IFIT3	IFIT3	55.984	95.01	26.7	13	13	22	0.394	1e-32	Down
O15357	"Phosphatidylinositol 3,4,5-trisphosphate 5-phosphatase 2 OS=Homo sapiens OX=9606 GN=INPPL1"	INPPL1	138.6	40.538	11.8	13	13	16	1.527	0.001143	Up
O43464	"Serine protease HTRA2, mitochondrial OS=Homo sapiens OX=9606 GN=HTRA2"	HTRA2	48.84	4.4657	4.6	2	2	2	1.711	0.0089765	Up
O43653	Prostate stem cell antigen OS=Homo sapiens OX=9606 GN=PSCA	PSCA	12.912	30.996	22.8	3	3	5	0.562	0.0047598	Down
O43678	NADH dehydrogenase [ubiquinone] 1 alpha subcomplex subunit 2 OS=Homo sapiens OX=9606 GN=NDUFA2	NDUFA2	10.921	15.334	29.3	5	5	7	1.527	0.024256	Up
O43847	Nardilysin OS=Homo sapiens OX=9606 GN=NRDC	NRDC	131.57	47.737	12.5	14	14	18	0.615	6.0506e-10	Down
O43852	Calumenin OS=Homo sapiens OX=9606 GN=CALU	CALU	37.106	85.592	40.3	11	11	22	1.57	2.6789e-09	Up
O60245	Protocadherin-7 OS=Homo sapiens OX=9606 GN=PCDH7	PCDH7	116.07	10.869	3.6	3	3	3	0.65	0.025783	Down
O60613	Selenoprotein F OS=Homo sapiens OX=9606 GN=SELENOF	SELENOF	18.092	9.3456	15.8	2	2	3	1.532	0.0082807	Up
O60701	UDP-glucose 6-dehydrogenase OS=Homo sapiens OX=9606 GN=UGDH	UGDH	55.023	104.91	38.1	15	15	27	1.694	3.66374e-15	Up
O60763	General vesicular transport factor p115 OS=Homo sapiens OX=9606 GN=USO1	USO1	107.89	119.2	23.5	20	20	32	1.506	3.20854e-14	Up
O75208	"Ubiquinone biosynthesis protein COQ9, mitochondrial OS=Homo sapiens OX=9606 GN=COQ9"	COQ9	35.509	19.092	19.8	6	6	9	1.502	0.000103271	Up
O75319	RNA/RNP complex-1-interacting phosphatase OS=Homo sapiens OX=9606 GN=DUSP11	DUSP11	43.71	25.268	8.5	3	3	3	0.615	0.02194	Down
O75475	PC4 and SFRS1-interacting protein OS=Homo sapiens OX=9606 GN=PSIP1	PSIP1	60.103	51.327	33.8	19	18	25	1.526	3.29958e-13	Up
O75534	Cold shock domain-containing protein E1 OS=Homo sapiens OX=9606 GN=CSDE1	CSDE1	88.884	206.53	33.6	27	27	38	0.621	1.0827e-11	Down
O75794	Cell division cycle protein 123 homolog OS=Homo sapiens OX=9606 GN=CDC123	CDC123	39.134	35.799	20.5	7	7	8	0.47	0.0082618	Down
O76021	Ribosomal L1 domain-containing protein 1 OS=Homo sapiens OX=9606 GN=RSL1D1	RSL1D1	54.972	156.21	42	24	24	36	0.618	1e-32	Down
O76070	Gamma-synuclein OS=Homo sapiens OX=9606 GN=SNCG	SNCG	13.331	75.138	78	11	9	17	1.971	6.72795e-14	Up
O94888	UBX domain-containing protein 7 OS=Homo sapiens OX=9606 GN=UBXN7	UBXN7	54.862	45.112	19.6	7	7	9	1.686	1.9652e-06	Up
O94967	WD repeat-containing protein 47 OS=Homo sapiens OX=9606 GN=WDR47	WDR47	101.95	7.6598	2.4	2	2	3	0.56	0.031382	Down
O95049	Tight junction protein ZO-3 OS=Homo sapiens OX=9606 GN=TJP3	TJP3	101.4	4.7775	3.4	3	3	3	2.289	0.0193378	Up
O95104	"Splicing factor, arginine/serine-rich 15 OS=Homo sapiens OX=9606 GN=SCAF4"	SCAF4	125.87	31.4	9.2	7	4	10	2.17	0.00157863	Up
O95274	Ly6/PLAUR domain-containing protein 3 OS=Homo sapiens OX=9606 GN=LYPD3	LYPD3	35.97	7.9689	8.7	3	3	4	0.467	0.00195807	Down
O95292	Vesicle-associated membrane protein-associated protein B/C OS=Homo sapiens OX=9606 GN=VAPB	VAPB	27.228	41.476	30.5	7	6	10	1.706	1.8225e-07	Up
O95478	Ribosome biogenesis protein NSA2 homolog OS=Homo sapiens OX=9606 GN=NSA2	NSA2	30.065	11.256	18.8	6	6	8	0.612	3.8871e-05	Down
O95671	N-acetylserotonin O-methyltransferase-like protein OS=Homo sapiens OX=9606 GN=ASMTL	ASMTL	68.856	36.033	14.2	8	8	10	1.601	7.9249e-07	Up
O95786	Probable ATP-dependent RNA helicase DDX58 OS=Homo sapiens OX=9606 GN=DDX58	DDX58	106.6	46.86	14.3	13	13	19	0.66	9.7662e-08	Down
O95819	Mitogen-activated protein kinase kinase kinase kinase 4 OS=Homo sapiens OX=9606 GN=MAP4K4	MAP4K4	142.1	83.112	9.2	11	8	14	0.595	0.0041976	Down
O95865	"N(G),N(G)-dimethylarginine dimethylaminohydrolase 2 OS=Homo sapiens OX=9606 GN=DDAH2"	DDAH2	29.644	11.829	17.5	5	4	6	1.741	0.022562	Up
O95999	B-cell lymphoma/leukemia 10 OS=Homo sapiens OX=9606 GN=BCL10	BCL10	26.251	7.8808	13.3	4	4	4	0.666	0.04302	Down
O96005	Cleft lip and palate transmembrane protein 1 OS=Homo sapiens OX=9606 GN=CLPTM1	CLPTM1	76.096	13.51	6.9	4	4	6	0.521	0.036116	Down
P00441	Superoxide dismutase [Cu-Zn] OS=Homo sapiens OX=9606 GN=SOD1	SOD1	15.936	38.132	40.3	7	7	19	1.655	1.1094e-08	Up
P00533	Epidermal growth factor receptor OS=Homo sapiens OX=9606 GN=EGFR	EGFR	134.28	172.94	29.5	28	27	38	0.622	4.51417e-13	Down
P01130	Low-density lipoprotein receptor OS=Homo sapiens OX=9606 GN=LDLR	LDLR	95.375	41.552	15.3	12	12	14	0.663	7.5555e-05	Down
P02792	Ferritin light chain OS=Homo sapiens OX=9606 GN=FTL	FTL	20.019	39.189	28	4	4	6	0.572	0.012938	Down
P04114	Apolipoprotein B-100 OS=Homo sapiens OX=9606 GN=APOB	APOB	515.6	7.3881	0.8	4	3	4	0.22	0.00127857	Down
P04792	Heat shock protein beta-1 OS=Homo sapiens OX=9606 GN=HSPB1	HSPB1	22.782	98.409	53.2	14	14	48	1.545	7.6717e-05	Up
P05161	Ubiquitin-like protein ISG15 OS=Homo sapiens OX=9606 GN=ISG15	ISG15	17.887	16.609	33.3	6	6	11	0.433	2.9467e-07	Down
P05165	"Propionyl-CoA carboxylase alpha chain, mitochondrial OS=Homo sapiens OX=9606 GN=PCCA"	PCCA	80.058	7.8506	4.5	3	3	3	1.779	0.0177377	Up
P05204	Non-histone chromosomal protein HMG-17 OS=Homo sapiens OX=9606 GN=HMGN2	HMGN2	9.3926	40.14	55.6	6	3	14	1.926	0.045118	Up
P07237	Protein disulfide-isomerase OS=Homo sapiens OX=9606 GN=P4HB	P4HB	57.116	149.66	51	32	32	75	1.533	1.62448e-12	Up
P07339	Cathepsin D OS=Homo sapiens OX=9606 GN=CTSD	CTSD	44.552	95.486	33.5	10	10	27	1.939	1.7738e-09	Up
P07602	Prosaposin OS=Homo sapiens OX=9606 GN=PSAP	PSAP	58.112	58.764	34	16	16	38	1.554	2.0663e-07	Up
P07858	Cathepsin B OS=Homo sapiens OX=9606 GN=CTSB	CTSB	37.821	85.943	25.1	8	8	15	1.916	0.00114244	Up
P08133	Annexin A6 OS=Homo sapiens OX=9606 GN=ANXA6	ANXA6	75.872	103	30.9	20	20	24	1.874	2.6632e-07	Up
P08397	Porphobilinogen deaminase OS=Homo sapiens OX=9606 GN=HMBS	HMBS	39.33	24.013	17.5	6	6	8	1.69	0.00181783	Up
P09104	Gamma-enolase OS=Homo sapiens OX=9606 GN=ENO2	ENO2	47.268	68.43	32.9	10	7	23	2.459	0.0011158	Up
P09382	Galectin-1 OS=Homo sapiens OX=9606 GN=LGALS1	LGALS1	14.716	78.329	58.5	8	8	34	1.549	1.07803e-13	Up
P09913	Interferon-induced protein with tetratricopeptide repeats 2 OS=Homo sapiens OX=9606 GN=IFIT2	IFIT2	54.632	46.917	28.4	13	13	17	0.457	5.9731e-07	Down
P09914	Interferon-induced protein with tetratricopeptide repeats 1 OS=Homo sapiens OX=9606 GN=IFIT1	IFIT1	55.36	74.773	27.8	10	9	14	0.432	3.1704e-06	Down
P0DMN0	Sulfotransferase 1A4 OS=Homo sapiens OX=9606 GN=SULT1A4	SULT1A4	34.196	42.01	26.8	7	3	8	1.638	0.0053395	Up
P10253	Lysosomal alpha-glucosidase OS=Homo sapiens OX=9606 GN=GAA	GAA	105.32	18.78	4.8	4	4	4	4.699	0.00198427	Up
P10412	Histone H1.4 OS=Homo sapiens OX=9606 GN=HIST1H1E	HIST1H1E	21.865	5.5626	37	12	3	37	0.641	2.3087e-05	Down
P10636	Microtubule-associated protein tau OS=Homo sapiens OX=9606 GN=MAPT	MAPT	78.927	12.467	8.2	5	5	5	1.757	0.0106589	Up
P10909	Clusterin OS=Homo sapiens OX=9606 GN=CLU	CLU	52.494	58.754	17.1	7	7	9	2.215	0.0063632	Up
P11021	Endoplasmic reticulum chaperone BiP OS=Homo sapiens OX=9606 GN=HSPA5	HSPA5	72.332	323.31	54.9	41	39	161	2.736	1.62448e-12	Up
P11169	"Solute carrier family 2, facilitated glucose transporter member 3 OS=Homo sapiens OX=9606 GN=SLC2A3"	SLC2A3	53.924	18.875	9.9	5	5	7	2.064	0.00097597	Up
P12277	Creatine kinase B-type OS=Homo sapiens OX=9606 GN=CKB	CKB	42.644	208.17	53.5	15	15	40	2.362	8.7476e-08	Up
P13639	Elongation factor 2 OS=Homo sapiens OX=9606 GN=EEF2	EEF2	95.337	323.31	47.4	45	44	164	0.631	1e-32	Down
P13667	Protein disulfide-isomerase A4 OS=Homo sapiens OX=9606 GN=PDIA4	PDIA4	72.932	311.16	48.4	37	36	98	1.965	1e-32	Up
P14209	CD99 antigen OS=Homo sapiens OX=9606 GN=CD99	CD99	18.848	9.3641	15.1	2	2	5	1.687	0.034895	Up
P14625	Endoplasmin OS=Homo sapiens OX=9606 GN=HSP90B1	HSP90B1	92.468	275.3	43	42	40	128	1.69	1.62448e-12	Up
P15121	Aldose reductase OS=Homo sapiens OX=9606 GN=AKR1B1	AKR1B1	35.853	83.816	43.7	10	10	23	1.551	6.6486e-11	Up
P15260	Interferon gamma receptor 1 OS=Homo sapiens OX=9606 GN=IFNGR1	IFNGR1	54.404	12.908	9.4	5	5	7	0.485	0.0021974	Down
P15586	N-acetylglucosamine-6-sulfatase OS=Homo sapiens OX=9606 GN=GNS	GNS	62.081	21.065	15	8	8	9	1.744	0.0024628	Up
P15923	Transcription factor E2-alpha OS=Homo sapiens OX=9606 GN=TCF3	TCF3	67.6	5.5662	3.4	2	2	2	0.635	0.021335	Down
P15924	Desmoplakin OS=Homo sapiens OX=9606 GN=DSP	DSP	331.77	323.31	42.3	120	120	184	0.484	1e-32	Down
P16035	Metalloproteinase inhibitor 2 OS=Homo sapiens OX=9606 GN=TIMP2	TIMP2	24.399	15.176	21.4	4	4	6	2.275	3.1913e-07	Up
P16152	Carbonyl reductase [NADPH] 1 OS=Homo sapiens OX=9606 GN=CBR1	CBR1	30.375	173.48	58.5	11	10	25	1.607	1.88738e-15	Up
P16401	Histone H1.5 OS=Homo sapiens OX=9606 GN=HIST1H1B	HIST1H1B	22.58	27.953	33.2	11	8	26	0.349	0.0032205	Down
P16403	Histone H1.2 OS=Homo sapiens OX=9606 GN=HIST1H1C	HIST1H1C	21.364	52.876	52.1	15	6	38	0.612	0.0136427	Down
P16930	Fumarylacetoacetase OS=Homo sapiens OX=9606 GN=FAH	FAH	46.374	13.442	13.1	5	5	7	2.037	0.0048765	Up
P16949	Stathmin OS=Homo sapiens OX=9606 GN=STMN1	STMN1	17.302	44.086	68.5	17	12	33	1.597	1.26077e-12	Up
P17275	Transcription factor jun-B OS=Homo sapiens OX=9606 GN=JUNB	JUNB	35.879	30.752	20.2	5	4	5	0.56	0.0055157	Down
P17301	Integrin alpha-2 OS=Homo sapiens OX=9606 GN=ITGA2	ITGA2	129.29	108.63	14	12	12	15	0.597	9.4489e-10	Down
P17844	Probable ATP-dependent RNA helicase DDX5 OS=Homo sapiens OX=9606 GN=DDX5	DDX5	69.147	170.8	56.8	38	29	80	0.645	4.44089e-16	Down
P18124	60S ribosomal protein L7 OS=Homo sapiens OX=9606 GN=RPL7	RPL7	29.225	141.84	48.4	15	15	34	0.567	3.1306e-08	Down
P19022	Cadherin-2 OS=Homo sapiens OX=9606 GN=CDH2	CDH2	99.808	22.838	3.3	2	2	3	1.51	0.038522	Up
P21399	Cytoplasmic aconitate hydratase OS=Homo sapiens OX=9606 GN=ACO1	ACO1	98.398	43.091	21	17	17	24	1.683	0.00043874	Up
P21589	5'-nucleotidase OS=Homo sapiens OX=9606 GN=NT5E	NT5E	63.367	89.432	26.7	14	14	20	0.561	4.0436e-10	Down
P21912	"Succinate dehydrogenase [ubiquinone] iron-sulfur subunit, mitochondrial OS=Homo sapiens OX=9606 GN=SDHB"	SDHB	31.629	46.658	28.6	9	9	14	1.597	9.4369e-15	Up
P21953	"2-oxoisovalerate dehydrogenase subunit beta, mitochondrial OS=Homo sapiens OX=9606 GN=BCKDHB"	BCKDHB	43.122	36.454	16.8	5	5	7	1.64	0.00052259	Up
P21964	Catechol O-methyltransferase OS=Homo sapiens OX=9606 GN=COMT	COMT	30.037	109.2	52.4	12	12	15	1.661	6.8776e-07	Up
P21980	Protein-glutamine gamma-glutamyltransferase 2 OS=Homo sapiens OX=9606 GN=TGM2	TGM2	77.328	246.26	25.2	16	16	43	3.215	1e-32	Up
P22830	"Ferrochelatase, mitochondrial OS=Homo sapiens OX=9606 GN=FECH"	FECH	47.862	17.693	11.3	5	5	5	1.967	0.0157611	Up
P23229	Integrin alpha-6 OS=Homo sapiens OX=9606 GN=ITGA6	ITGA6	126.6	198.25	23	24	24	34	0.654	9.541e-10	Down
P26447	Protein S100-A4 OS=Homo sapiens OX=9606 GN=S100A4	S100A4	11.728	7.5486	27.7	4	4	6	1.921	0.0132977	Up
P26583	High mobility group protein B2 OS=Homo sapiens OX=9606 GN=HMGB2	HMGB2	24.033	41.723	45.5	12	10	29	1.8	3.808e-11	Up
P28799	Granulins OS=Homo sapiens OX=9606 GN=GRN	GRN	63.544	62.67	22.3	9	9	16	1.702	6.0499e-05	Up
P30042	"ES1 protein homolog, mitochondrial OS=Homo sapiens OX=9606 GN=C21orf33"	C21orf33	28.17	103.29	41.8	9	9	17	1.529	2.9645e-08	Up
P31153	S-adenosylmethionine synthase isoform type-2 OS=Homo sapiens OX=9606 GN=MAT2A	MAT2A	43.66	51.68	36.2	13	13	19	0.631	8.0857e-07	Down
P31327	"Carbamoyl-phosphate synthase [ammonia], mitochondrial OS=Homo sapiens OX=9606 GN=CPS1"	CPS1	164.94	209.4	26.7	34	33	53	0.613	1.9984e-15	Down
P31947	14-3-3 protein sigma OS=Homo sapiens OX=9606 GN=SFN	SFN	27.774	69.917	49.6	14	12	66	0.428	1e-32	Down
P31949	Protein S100-A11 OS=Homo sapiens OX=9606 GN=S100A11	S100A11	11.74	26.668	46.7	5	5	16	0.651	3.7647e-08	Down
P32322	"Pyrroline-5-carboxylate reductase 1, mitochondrial OS=Homo sapiens OX=9606 GN=PYCR1"	PYCR1	33.36	76.031	24.1	5	4	14	1.932	2.6867e-08	Up
P35914	"Hydroxymethylglutaryl-CoA lyase, mitochondrial OS=Homo sapiens OX=9606 GN=HMGCL"	HMGCL	34.36	19.708	18.2	6	6	6	1.837	0.000181173	Up
P36952	Serpin B5 OS=Homo sapiens OX=9606 GN=SERPINB5	SERPINB5	42.1	122.31	44.8	13	13	25	0.591	1.9984e-15	Down
P37235	Hippocalcin-like protein 1 OS=Homo sapiens OX=9606 GN=HPCAL1	HPCAL1	22.313	37.895	48.7	10	10	12	1.762	1.1055e-08	Up
P37268	Squalene synthase OS=Homo sapiens OX=9606 GN=FDFT1	FDFT1	48.115	104.71	33.3	12	12	19	0.575	3.6855e-09	Down
P40261	Nicotinamide N-methyltransferase OS=Homo sapiens OX=9606 GN=NNMT	NNMT	29.574	13.77	21.6	4	4	5	2.359	0.03512	Up
P42126	"Enoyl-CoA delta isomerase 1, mitochondrial OS=Homo sapiens OX=9606 GN=ECI1"	ECI1	32.816	28.475	23.2	5	5	10	1.524	1.7608e-05	Up
P43121	Cell surface glycoprotein MUC18 OS=Homo sapiens OX=9606 GN=MCAM	MCAM	71.607	17.306	9.3	6	6	7	2.442	2.8733e-06	Up
P45973	Chromobox protein homolog 5 OS=Homo sapiens OX=9606 GN=CBX5	CBX5	22.225	45.236	45.5	8	8	17	1.507	0.000180645	Up
P46821	Microtubule-associated protein 1B OS=Homo sapiens OX=9606 GN=MAP1B	MAP1B	270.63	28.45	2.5	5	5	6	2.689	0.00151792	Up
P47895	Aldehyde dehydrogenase family 1 member A3 OS=Homo sapiens OX=9606 GN=ALDH1A3	ALDH1A3	56.108	73.674	25.6	13	11	17	0.514	6.8006e-10	Down
P48681	Nestin OS=Homo sapiens OX=9606 GN=NES	NES	177.44	80.169	16.2	23	23	28	1.797	2.80509e-12	Up
P48735	"Isocitrate dehydrogenase [NADP], mitochondrial OS=Homo sapiens OX=9606 GN=IDH2"	IDH2	50.909	55.736	27.4	11	11	16	2.861	1.3249e-08	Up
P49006	MARCKS-related protein OS=Homo sapiens OX=9606 GN=MARCKSL1	MARCKSL1	19.529	25.057	19.5	3	3	6	4.518	0.030963	Up
P49257	Protein ERGIC-53 OS=Homo sapiens OX=9606 GN=LMAN1	LMAN1	57.548	110.49	22.9	14	14	21	1.626	1.2761e-11	Up
P49407	Beta-arrestin-1 OS=Homo sapiens OX=9606 GN=ARRB1	ARRB1	47.065	20.1	6.7	2	2	2	3.654	0.00057697	Up
P49427	Ubiquitin-conjugating enzyme E2 R1 OS=Homo sapiens OX=9606 GN=CDC34	CDC34	26.736	10.611	15.7	3	3	3	0.643	0.000159381	Down
P49588	"Alanine--tRNA ligase, cytoplasmic OS=Homo sapiens OX=9606 GN=AARS"	AARS	106.81	281.71	47.8	38	38	84	1.673	1e-32	Up
P49593	Protein phosphatase 1F OS=Homo sapiens OX=9606 GN=PPM1F	PPM1F	49.83	34.925	15.4	4	4	4	1.658	0.046885	Up
P50579	Methionine aminopeptidase 2 OS=Homo sapiens OX=9606 GN=METAP2	METAP2	52.891	49.244	28.2	10	10	14	0.627	2.4055e-07	Down
P50895	Basal cell adhesion molecule OS=Homo sapiens OX=9606 GN=BCAM	BCAM	67.404	44.091	14.6	7	7	10	2.056	9.8446e-05	Up
P50914	60S ribosomal protein L14 OS=Homo sapiens OX=9606 GN=RPL14	RPL14	23.432	20.903	22.3	5	5	16	0.514	1.5354e-05	Down
P51397	Death-associated protein 1 OS=Homo sapiens OX=9606 GN=DAP	DAP	11.164	6.2762	23.5	3	3	7	2.303	0.000115119	Up
P52292	Importin subunit alpha-1 OS=Homo sapiens OX=9606 GN=KPNA2	KPNA2	57.861	142.55	23.6	9	9	18	0.624	4.165e-05	Down
P52758	2-iminobutanoate/2-iminopropanoate deaminase OS=Homo sapiens OX=9606 GN=RIDA	RIDA	14.494	8.9907	27	3	3	7	1.527	0.00050001	Up
P52926	High mobility group protein HMGI-C OS=Homo sapiens OX=9606 GN=HMGA2	HMGA2	11.832	58.468	33	3	3	7	0.474	0.00035624	Down
P53004	Biliverdin reductase A OS=Homo sapiens OX=9606 GN=BLVRA	BLVRA	33.428	34.292	27.7	9	9	15	1.505	8.3753e-08	Up
P53611	Geranylgeranyl transferase type-2 subunit beta OS=Homo sapiens OX=9606 GN=RABGGTB	RABGGTB	36.924	16.203	12.1	4	4	6	0.603	3.6596e-05	Down
P53801	Pituitary tumor-transforming gene 1 protein-interacting protein OS=Homo sapiens OX=9606 GN=PTTG1IP	PTTG1IP	20.324	27.17	20	3	3	3	1.896	0.041221	Up
P55145	Mesencephalic astrocyte-derived neurotrophic factor OS=Homo sapiens OX=9606 GN=MANF	MANF	20.7	70.886	40.7	9	9	17	2.115	1.2769e-07	Up
P55268	Laminin subunit beta-2 OS=Homo sapiens OX=9606 GN=LAMB2	LAMB2	195.98	10.227	2.3	4	4	4	2.288	0.013615	Up
P55957	BH3-interacting domain death agonist OS=Homo sapiens OX=9606 GN=BID	BID	21.994	3.7016	5.6	1	1	3	1.593	0.02186	Up
P58107	Epiplakin OS=Homo sapiens OX=9606 GN=EPPK1	EPPK1	555.65	323.31	44.9	87	80	157	0.642	1e-32	Down
P60520	Gamma-aminobutyric acid receptor-associated protein-like 2 OS=Homo sapiens OX=9606 GN=GABARAPL2	GABARAPL2	13.667	10.48	26.5	4	3	6	0.64	0.00057768	Down
P61254	60S ribosomal protein L26 OS=Homo sapiens OX=9606 GN=RPL26	RPL26	17.258	27.758	45.5	9	2	18	0.608	0.00023814	Down
P62277	40S ribosomal protein S13 OS=Homo sapiens OX=9606 GN=RPS13	RPS13	17.222	45.519	59.6	10	10	27	0.657	8.5491e-10	Down
P62328	Thymosin beta-4 OS=Homo sapiens OX=9606 GN=TMSB4X	TMSB4X	5.0526	13.184	54.5	3	3	9	2.345	0.0094036	Up
P62424	60S ribosomal protein L7a OS=Homo sapiens OX=9606 GN=RPL7A	RPL7A	29.995	103.22	48.5	16	16	36	0.651	1.0517e-11	Down
P63146	Ubiquitin-conjugating enzyme E2 B OS=Homo sapiens OX=9606 GN=UBE2B	UBE2B	17.312	18.117	11.2	1	1	2	0.596	0.0005236	Down
P79522	Proline-rich protein 3 OS=Homo sapiens OX=9606 GN=PRR3	PRR3	20.64	8.0854	11.7	2	2	3	0.653	0.00047687	Down
P80303	Nucleobindin-2 OS=Homo sapiens OX=9606 GN=NUCB2	NUCB2	50.222	78.851	27.6	12	12	14	1.591	7.8124e-05	Up
P83731	60S ribosomal protein L24 OS=Homo sapiens OX=9606 GN=RPL24	RPL24	17.779	28.309	36.9	8	8	21	0.619	1.4127e-11	Down
P98160	Basement membrane-specific heparan sulfate proteoglycan core protein OS=Homo sapiens OX=9606 GN=HSPG2	HSPG2	468.83	14.181	1.8	7	7	7	1.752	0.031782	Up
Q01581	"Hydroxymethylglutaryl-CoA synthase, cytoplasmic OS=Homo sapiens OX=9606 GN=HMGCS1"	HMGCS1	57.293	85.104	32.9	18	18	32	0.327	1e-32	Down
Q02224	Centromere-associated protein E OS=Homo sapiens OX=9606 GN=CENPE	CENPE	316.41	5.2738	1	3	3	4	2.573	0.0049152	Up
Q02878	60S ribosomal protein L6 OS=Homo sapiens OX=9606 GN=RPL6	RPL6	32.728	36.734	34	12	12	22	0.614	8.3033e-08	Down
Q03154	Aminoacylase-1 OS=Homo sapiens OX=9606 GN=ACY1	ACY1	45.884	21.865	17.4	6	6	8	1.796	4.1667e-05	Up
Q05682	Caldesmon OS=Homo sapiens OX=9606 GN=CALD1	CALD1	93.23	97.816	19.2	13	13	17	2.251	0.00027748	Up
Q07020	60S ribosomal protein L18 OS=Homo sapiens OX=9606 GN=RPL18	RPL18	21.634	31.459	34	8	8	17	0.508	0.0113381	Down
Q08380	Galectin-3-binding protein OS=Homo sapiens OX=9606 GN=LGALS3BP	LGALS3BP	65.33	158.77	30.3	13	13	23	1.725	2.776e-08	Up
Q10589	Bone marrow stromal antigen 2 OS=Homo sapiens OX=9606 GN=BST2	BST2	19.769	12.197	17.8	3	3	4	0.607	0.025896	Down
Q12834	Cell division cycle protein 20 homolog OS=Homo sapiens OX=9606 GN=CDC20	CDC20	54.722	18.493	11.6	5	5	7	0.567	3.7018e-05	Down
Q12899	Tripartite motif-containing protein 26 OS=Homo sapiens OX=9606 GN=TRIM26	TRIM26	62.165	62.848	18	6	6	8	0.445	2.7733e-06	Down
Q13217	DnaJ homolog subfamily C member 3 OS=Homo sapiens OX=9606 GN=DNAJC3	DNAJC3	57.579	52.538	29.2	15	15	18	1.613	1.83142e-12	Up
Q13451	Peptidyl-prolyl cis-trans isomerase FKBP5 OS=Homo sapiens OX=9606 GN=FKBP5	FKBP5	51.212	47.747	20.6	9	9	12	1.545	1.5116e-07	Up
Q13501	Sequestosome-1 OS=Homo sapiens OX=9606 GN=SQSTM1	SQSTM1	47.687	149.28	42	12	12	30	0.485	1.6972e-12	Down
Q13601	KRR1 small subunit processome component homolog OS=Homo sapiens OX=9606 GN=KRR1	KRR1	43.664	28.562	11.5	5	5	7	0.64	4.4191e-06	Down
Q13610	Periodic tryptophan protein 1 homolog OS=Homo sapiens OX=9606 GN=PWP1	PWP1	55.827	87.941	19.6	9	9	11	0.662	2.1423e-05	Down
Q13642	Four and a half LIM domains protein 1 OS=Homo sapiens OX=9606 GN=FHL1	FHL1	36.263	34.64	29.4	10	10	13	2.315	4.361e-08	Up
Q13724	Mannosyl-oligosaccharide glucosidase OS=Homo sapiens OX=9606 GN=MOGS	MOGS	91.916	60.787	18.9	13	13	19	1.703	0.00161642	Up
Q13753	Laminin subunit gamma-2 OS=Homo sapiens OX=9606 GN=LAMC2	LAMC2	130.97	66.691	15.4	16	16	22	0.643	0.0037567	Down
Q13772	Nuclear receptor coactivator 4 OS=Homo sapiens OX=9606 GN=NCOA4	NCOA4	69.725	22.443	12.5	7	7	10	0.395	8.2115e-05	Down
Q13823	Nucleolar GTP-binding protein 2 OS=Homo sapiens OX=9606 GN=GNL2	GNL2	83.654	23.76	11.2	8	8	11	0.652	9.7219e-05	Down
Q13905	Rap guanine nucleotide exchange factor 1 OS=Homo sapiens OX=9606 GN=RAPGEF1	RAPGEF1	120.55	5.2799	2.5	2	2	2	1.685	0.04878	Up
Q14019	Coactosin-like protein OS=Homo sapiens OX=9606 GN=COTL1	COTL1	15.945	97.259	58.5	11	11	22	1.597	1.61715e-12	Up
Q14134	Tripartite motif-containing protein 29 OS=Homo sapiens OX=9606 GN=TRIM29	TRIM29	65.834	69.657	30.3	17	17	25	0.463	9.99201e-16	Down
Q14141	Septin-6 OS=Homo sapiens OX=9606 GN=SEPT6	SEPT6	49.716	39.397	25.6	9	3	18	1.715	0.00195771	Up
Q14244	Ensconsin OS=Homo sapiens OX=9606 GN=MAP7	MAP7	84.051	25.81	13.5	12	10	14	0.66	2.4768e-05	Down
Q14527	Helicase-like transcription factor OS=Homo sapiens OX=9606 GN=HLTF	HLTF	113.93	57.442	19.5	16	16	18	1.87	3.3837e-09	Up
Q14554	Protein disulfide-isomerase A5 OS=Homo sapiens OX=9606 GN=PDIA5	PDIA5	59.594	34.156	17	9	9	15	1.886	1.3882e-09	Up
Q14596	Next to BRCA1 gene 1 protein OS=Homo sapiens OX=9606 GN=NBR1	NBR1	107.41	20.408	6.2	5	5	5	0.563	0.022244	Down
Q14669	E3 ubiquitin-protein ligase TRIP12 OS=Homo sapiens OX=9606 GN=TRIP12	TRIP12	220.43	143.14	12.2	21	21	27	0.643	1.66533e-14	Down
Q14676	Mediator of DNA damage checkpoint protein 1 OS=Homo sapiens OX=9606 GN=MDC1	MDC1	226.66	186.13	16.7	27	27	28	1.532	2.65377e-12	Up
Q14847	LIM and SH3 domain protein 1 OS=Homo sapiens OX=9606 GN=LASP1	LASP1	29.717	57.407	60.5	18	18	35	1.508	1.2997e-11	Up
Q14914	Prostaglandin reductase 1 OS=Homo sapiens OX=9606 GN=PTGR1	PTGR1	35.869	63.781	31.3	8	8	19	1.683	1.8328e-06	Up
Q15599	Na(+)/H(+) exchange regulatory cofactor NHE-RF2 OS=Homo sapiens OX=9606 GN=SLC9A3R2	SLC9A3R2	37.413	16.419	15.1	4	4	6	1.602	0.00092199	Up
Q15738	"Sterol-4-alpha-carboxylate 3-dehydrogenase, decarboxylating OS=Homo sapiens OX=9606 GN=NSDHL"	NSDHL	41.9	66.869	34	10	10	12	0.593	4.6729e-06	Down
Q15750	TGF-beta-activated kinase 1 and MAP3K7-binding protein 1 OS=Homo sapiens OX=9606 GN=TAB1	TAB1	54.643	11.313	6.7	3	3	5	1.543	0.044556	Up
Q16666	Gamma-interferon-inducible protein 16 OS=Homo sapiens OX=9606 GN=IFI16	IFI16	88.255	129.15	38.5	25	25	44	0.665	6.5881e-10	Down
Q16822	"Phosphoenolpyruvate carboxykinase [GTP], mitochondrial OS=Homo sapiens OX=9606 GN=PCK2"	PCK2	70.698	98.03	36.2	19	19	26	1.731	0.00023878	Up
Q16850	Lanosterol 14-alpha demethylase OS=Homo sapiens OX=9606 GN=CYP51A1	CYP51A1	56.805	17.189	12.5	6	6	7	0.534	1.51409e-05	Down
Q3LXA3	Triokinase/FMN cyclase OS=Homo sapiens OX=9606 GN=TKFC	TKFC	58.946	19.965	13.4	8	8	11	1.517	3.9602e-05	Up
Q4KWH8	"1-phosphatidylinositol 4,5-bisphosphate phosphodiesterase eta-1 OS=Homo sapiens OX=9606 GN=PLCH1"	PLCH1	189.22	2.8238	0.5	1	1	6	1.691	0.000137338	Up
Q5F1R6	DnaJ homolog subfamily C member 21 OS=Homo sapiens OX=9606 GN=DNAJC21	DNAJC21	62.027	25.461	10.4	5	5	5	0.63	0.00050175	Down
Q5T0W9	Protein FAM83B OS=Homo sapiens OX=9606 GN=FAM83B	FAM83B	114.8	8.0639	4.6	5	5	5	0.503	0.046742	Down
Q5VT79	Annexin A8-like protein 1 OS=Homo sapiens OX=9606 GN=ANXA8L1	ANXA8L1	36.879	83.241	34.9	13	1	28	0.282	0.022303	Down
Q6DKI1	60S ribosomal protein L7-like 1 OS=Homo sapiens OX=9606 GN=RPL7L1	RPL7L1	28.661	31.137	12.2	2	2	3	0.623	0.00082339	Down
Q6JQN1	Acyl-CoA dehydrogenase family member 10 OS=Homo sapiens OX=9606 GN=ACAD10	ACAD10	118.83	17.557	4.9	5	5	6	2.072	0.0110998	Up
Q6ZRV2	Protein FAM83H OS=Homo sapiens OX=9606 GN=FAM83H	FAM83H	127.12	71.108	11.7	10	10	11	0.495	4.1206e-05	Down
Q6ZT62	Bargin OS=Homo sapiens OX=9606 GN=BARGIN	BARGIN	73.599	33.087	15.1	9	8	10	1.569	0.00166084	Up
Q709F0	Acyl-CoA dehydrogenase family member 11 OS=Homo sapiens OX=9606 GN=ACAD11	ACAD11	87.282	5.1246	4	3	3	3	1.555	0.033641	Up
Q71DI3	Histone H3.2 OS=Homo sapiens OX=9606 GN=HIST2H3A	HIST2H3A	15.388	12.56	27.9	6	2	16	0.313	0.043442	Down
Q71RC2	La-related protein 4 OS=Homo sapiens OX=9606 GN=LARP4	LARP4	80.595	76.707	16	10	10	16	0.658	4.8912e-09	Down
Q7KZN9	Cytochrome c oxidase assembly protein COX15 homolog OS=Homo sapiens OX=9606 GN=COX15	COX15	46.03	28.447	15.1	5	5	7	1.532	0.0021616	Up
Q7L1Q6	Basic leucine zipper and W2 domain-containing protein 1 OS=Homo sapiens OX=9606 GN=BZW1	BZW1	48.043	35.596	25.3	12	12	22	0.624	8.4333e-10	Down
Q7Z3T8	Zinc finger FYVE domain-containing protein 16 OS=Homo sapiens OX=9606 GN=ZFYVE16	ZFYVE16	168.9	39.748	7.3	9	9	10	0.61	0.0132217	Down
Q86VP1	Tax1-binding protein 1 OS=Homo sapiens OX=9606 GN=TAX1BP1	TAX1BP1	90.876	40.409	20	16	16	18	0.369	1.2831e-08	Down
Q86WA6	Valacyclovir hydrolase OS=Homo sapiens OX=9606 GN=BPHL	BPHL	32.542	14.668	21.3	6	6	7	1.54	0.00163933	Up
Q86YR5	G-protein-signaling modulator 1 OS=Homo sapiens OX=9606 GN=GPSM1	GPSM1	74.509	30.36	8.9	5	5	5	1.564	0.000164903	Up
Q8IVF2	Protein AHNAK2 OS=Homo sapiens OX=9606 GN=AHNAK2	AHNAK2	616.62	196.61	23	47	46	59	0.632	2.52021e-13	Down
Q8IVT2	Mitotic interactor and substrate of PLK1 OS=Homo sapiens OX=9606 GN=MISP	MISP	75.356	142.96	33.1	16	16	19	0.628	3.1933e-08	Down
Q8IXI1	Mitochondrial Rho GTPase 2 OS=Homo sapiens OX=9606 GN=RHOT2	RHOT2	68.117	13.207	10.5	6	5	8	1.546	0.0038985	Up
Q8IXQ4	GPALPP motifs-containing protein 1 OS=Homo sapiens OX=9606 GN=GPALPP1	GPALPP1	38.141	15.052	19.4	6	6	7	2.059	8.0489e-05	Up
Q8IZW8	Tensin-4 OS=Homo sapiens OX=9606 GN=TNS4	TNS4	76.763	24.482	11.7	7	7	8	0.573	0.000160347	Down
Q8N556	Actin filament-associated protein 1 OS=Homo sapiens OX=9606 GN=AFAP1	AFAP1	80.724	28.397	11.4	8	8	8	2.028	1.97014e-05	Up
Q8N5I9	Uncharacterized protein C12orf45 OS=Homo sapiens OX=9606 GN=C12orf45	C12orf45	20.123	6.471	16.2	3	3	3	0.65	0.0128839	Down
Q8N8N7	Prostaglandin reductase 2 OS=Homo sapiens OX=9606 GN=PTGR2	PTGR2	38.499	12.472	13.1	4	4	5	1.867	9.6491e-05	Up
Q8NB16	Mixed lineage kinase domain-like protein OS=Homo sapiens OX=9606 GN=MLKL	MLKL	54.478	15.552	9.1	5	5	5	0.63	0.0149423	Down
Q8NB46	Serine/threonine-protein phosphatase 6 regulatory ankyrin repeat subunit C OS=Homo sapiens OX=9606 GN=ANKRD52	ANKRD52	115.08	10.734	4.7	5	4	6	0.614	0.00159551	Down
Q8NC42	E3 ubiquitin-protein ligase RNF149 OS=Homo sapiens OX=9606 GN=RNF149	RNF149	43.164	25.504	18.8	5	5	6	0.416	3.8423e-05	Down
Q8NCN5	"Pyruvate dehydrogenase phosphatase regulatory subunit, mitochondrial OS=Homo sapiens OX=9606 GN=PDPR"	PDPR	99.363	13.61	6.3	5	5	5	1.569	6.0965e-05	Up
Q8TAA9	Vang-like protein 1 OS=Homo sapiens OX=9606 GN=VANGL1	VANGL1	59.974	18.994	8.4	4	4	5	0.568	0.0002369	Down
Q8WVX9	Fatty acyl-CoA reductase 1 OS=Homo sapiens OX=9606 GN=FAR1	FAR1	59.356	34.403	15.7	9	9	10	0.607	0.00135943	Down
Q8WXI4	Acyl-coenzyme A thioesterase 11 OS=Homo sapiens OX=9606 GN=ACOT11	ACOT11	68.491	18.262	10.4	7	7	8	0.399	0.00022348	Down
Q92504	Zinc transporter SLC39A7 OS=Homo sapiens OX=9606 GN=SLC39A7	SLC39A7	50.117	3.3084	4.7	2	2	3	1.717	0.0028624	Up
Q92597	Protein NDRG1 OS=Homo sapiens OX=9606 GN=NDRG1	NDRG1	42.835	55.905	25.6	6	6	13	1.582	0.000181712	Up
Q96AY3	Peptidyl-prolyl cis-trans isomerase FKBP10 OS=Homo sapiens OX=9606 GN=FKBP10	FKBP10	64.244	3.7622	2.1	1	1	2	4.95	0.0054385	Up
Q96AZ6	Interferon-stimulated gene 20 kDa protein OS=Homo sapiens OX=9606 GN=ISG20	ISG20	20.363	11.569	25.4	5	5	8	0.637	0.000159823	Down
Q96B97	SH3 domain-containing kinase-binding protein 1 OS=Homo sapiens OX=9606 GN=SH3KBP1	SH3KBP1	73.125	24.178	8.7	6	6	7	1.748	0.00336	Up
Q96C24	Synaptotagmin-like protein 4 OS=Homo sapiens OX=9606 GN=SYTL4	SYTL4	76.023	2.1508	1.8	1	1	2	6.792	0.0116623	Up
Q96CM8	"Acyl-CoA synthetase family member 2, mitochondrial OS=Homo sapiens OX=9606 GN=ACSF2"	ACSF2	68.124	22.571	14	8	8	8	3.161	0.0112223	Up
Q96CP2	FLYWCH family member 2 OS=Homo sapiens OX=9606 GN=FLYWCH2	FLYWCH2	14.563	19.731	32.9	4	3	7	2.095	0.006078	Up
Q96DG6	Carboxymethylenebutenolidase homolog OS=Homo sapiens OX=9606 GN=CMBL	CMBL	28.048	18.963	24.5	7	7	11	1.559	0.0005821	Up
Q96EA4	Protein Spindly OS=Homo sapiens OX=9606 GN=SPDL1	SPDL1	70.171	11.253	5.8	3	3	3	0.485	0.046161	Down
Q96EN8	Molybdenum cofactor sulfurase OS=Homo sapiens OX=9606 GN=MOCOS	MOCOS	98.119	22.635	10.6	8	8	9	1.518	0.030584	Up
Q96FQ6	Protein S100-A16 OS=Homo sapiens OX=9606 GN=S100A16	S100A16	11.801	30.136	49.5	6	6	11	0.617	0.0184757	Down
Q96FZ2	Embryonic stem cell-specific 5-hydroxymethylcytosine-binding protein OS=Homo sapiens OX=9606 GN=HMCES	HMCES	40.574	16.708	18.4	6	6	6	1.605	0.0187805	Up
Q96GD0	Pyridoxal phosphate phosphatase OS=Homo sapiens OX=9606 GN=PDXP	PDXP	31.698	12.04	18.9	5	4	6	1.708	0.000177557	Up
Q96GQ5	RUS1 family protein C16orf58 OS=Homo sapiens OX=9606 GN=C16orf58	C16orf58	51.017	6.9579	5.8	3	3	4	1.895	0.019702	Up
Q96GX9	Methylthioribulose-1-phosphate dehydratase OS=Homo sapiens OX=9606 GN=APIP	APIP	27.125	17.646	28.1	6	6	10	1.871	0.037821	Up
Q96HY7	"Probable 2-oxoglutarate dehydrogenase E1 component DHKTD1, mitochondrial OS=Homo sapiens OX=9606 GN=DHTKD1"	DHTKD1	103.08	15.545	8.6	7	7	8	1.917	0.00152083	Up
Q96IG2	F-box/LRR-repeat protein 20 OS=Homo sapiens OX=9606 GN=FBXL20	FBXL20	48.423	7.9371	8.5	4	4	4	1.534	0.020936	Up
Q96IU4	Protein ABHD14B OS=Homo sapiens OX=9606 GN=ABHD14B	ABHD14B	22.345	28.1	26.2	4	4	6	1.675	0.0041016	Up
Q96L91	E1A-binding protein p400 OS=Homo sapiens OX=9606 GN=EP400	EP400	343.48	22.101	3	8	8	8	0.555	0.0089194	Down
Q96QD8	Sodium-coupled neutral amino acid transporter 2 OS=Homo sapiens OX=9606 GN=SLC38A2	SLC38A2	56.025	58.189	10.5	3	3	4	0.35	4.5165e-07	Down
Q96SW2	Protein cereblon OS=Homo sapiens OX=9606 GN=CRBN	CRBN	50.545	17.569	9.7	3	3	3	1.543	0.0036635	Up
Q99536	Synaptic vesicle membrane protein VAT-1 homolog OS=Homo sapiens OX=9606 GN=VAT1	VAT1	41.92	51.225	23.9	8	8	18	1.646	3.3895e-10	Up
Q99650	Oncostatin-M-specific receptor subunit beta OS=Homo sapiens OX=9606 GN=OSMR	OSMR	110.51	14.637	3.6	3	3	3	0.346	0.0060997	Down
Q9BPW8	Protein NipSnap homolog 1 OS=Homo sapiens OX=9606 GN=NIPSNAP1	NIPSNAP1	33.31	21.807	16.2	4	3	5	2.339	0.030744	Up
Q9BQL6	Fermitin family homolog 1 OS=Homo sapiens OX=9606 GN=FERMT1	FERMT1	77.436	30.95	12.6	7	6	9	0.647	0.0026232	Down
Q9BRK5	45 kDa calcium-binding protein OS=Homo sapiens OX=9606 GN=SDF4	SDF4	41.806	38.12	20.4	7	7	11	0.657	4.0684e-05	Down
Q9BT09	Protein canopy homolog 3 OS=Homo sapiens OX=9606 GN=CNPY3	CNPY3	30.748	32.57	23.7	6	6	7	1.516	0.0046625	Up
Q9BVG4	Protein PBDC1 OS=Homo sapiens OX=9606 GN=PBDC1	PBDC1	26.056	11.776	14.6	3	3	4	0.653	0.010156	Down
Q9BW04	Specifically androgen-regulated gene protein OS=Homo sapiens OX=9606 GN=SARG	SARG	63.964	14.607	8.3	4	4	4	0.469	0.0032611	Down
Q9BWT3	Poly(A) polymerase gamma OS=Homo sapiens OX=9606 GN=PAPOLG	PAPOLG	82.802	7.034	3.1	2	2	3	0.518	0.0073848	Down
Q9BXW7	Haloacid dehalogenase-like hydrolase domain-containing 5 OS=Homo sapiens OX=9606 GN=HDHD5	HDHD5	46.321	45.367	22.7	6	6	12	1.567	0.00122476	Up
Q9BY42	Protein RTF2 homolog OS=Homo sapiens OX=9606 GN=RTFDC1	RTFDC1	33.886	26.081	23.2	6	6	8	0.627	0.000142405	Down
Q9H2H9	Sodium-coupled neutral amino acid transporter 1 OS=Homo sapiens OX=9606 GN=SLC38A1	SLC38A1	54.047	9.0663	7.2	4	4	4	0.647	0.021959	Down
Q9H2J4	Phosducin-like protein 3 OS=Homo sapiens OX=9606 GN=PDCL3	PDCL3	27.614	10.935	16.3	4	4	7	0.523	0.0041568	Down
Q9H3H3	UPF0696 protein C11orf68 OS=Homo sapiens OX=9606 GN=C11orf68	C11orf68	27.354	18.701	18.7	4	4	5	1.618	0.00194438	Up
Q9H3R2	Mucin-13 OS=Homo sapiens OX=9606 GN=MUC13	MUC13	54.603	30.374	13.9	5	5	6	0.48	0.000100955	Down
Q9H6E5	Speckle targeted PIP5K1A-regulated poly(A) polymerase OS=Homo sapiens OX=9606 GN=TUT1	TUT1	93.846	23.707	6.4	4	4	4	1.598	0.0030578	Up
Q9H6S0	Probable ATP-dependent RNA helicase YTHDC2 OS=Homo sapiens OX=9606 GN=YTHDC2	YTHDC2	160.25	66.829	10.6	12	12	17	0.66	4.8499e-08	Down
Q9H7B2	Ribosome production factor 2 homolog OS=Homo sapiens OX=9606 GN=RPF2	RPF2	35.582	34.354	21.9	7	7	9	0.649	2.4144e-05	Down
Q9HC21	Mitochondrial thiamine pyrophosphate carrier OS=Homo sapiens OX=9606 GN=SLC25A19	SLC25A19	35.511	14.619	16.2	6	6	8	1.576	0.0121601	Up
Q9HCN8	Stromal cell-derived factor 2-like protein 1 OS=Homo sapiens OX=9606 GN=SDF2L1	SDF2L1	23.598	5.8882	10	3	3	8	1.695	0.00046258	Up
Q9HCY8	Protein S100-A14 OS=Homo sapiens OX=9606 GN=S100A14	S100A14	11.662	29.433	70.2	7	7	10	0.491	7.6052e-05	Down
Q9NNW7	"Thioredoxin reductase 2, mitochondrial OS=Homo sapiens OX=9606 GN=TXNRD2"	TXNRD2	56.506	29.659	15.8	7	6	10	1.501	6.3588e-05	Up
Q9NP61	ADP-ribosylation factor GTPase-activating protein 3 OS=Homo sapiens OX=9606 GN=ARFGAP3	ARFGAP3	56.928	25.976	10.3	4	4	4	1.661	0.0048771	Up
Q9NP84	Tumor necrosis factor receptor superfamily member 12A OS=Homo sapiens OX=9606 GN=TNFRSF12A	TNFRSF12A	13.911	6.0319	31	3	3	3	0.55	0.0177626	Down
Q9NQ92	Coordinator of PRMT5 and differentiation stimulator OS=Homo sapiens OX=9606 GN=COPRS	COPRS	20.066	5.4847	6.5	1	1	2	0.534	0.00129829	Down
Q9NR12	PDZ and LIM domain protein 7 OS=Homo sapiens OX=9606 GN=PDLIM7	PDLIM7	49.844	46.211	38.7	14	14	19	0.582	4.0349e-06	Down
Q9NR30	Nucleolar RNA helicase 2 OS=Homo sapiens OX=9606 GN=DDX21	DDX21	87.343	280.99	45.8	36	34	73	0.633	1e-32	Down
Q9NRL2	Bromodomain adjacent to zinc finger domain protein 1A OS=Homo sapiens OX=9606 GN=BAZ1A	BAZ1A	178.7	63.108	11.4	18	18	20	0.638	1.5569e-07	Down
Q9NY93	Probable ATP-dependent RNA helicase DDX56 OS=Homo sapiens OX=9606 GN=DDX56	DDX56	61.589	34.316	19.6	10	10	12	0.658	5.71e-08	Down
Q9NZ45	CDGSH iron-sulfur domain-containing protein 1 OS=Homo sapiens OX=9606 GN=CISD1	CISD1	12.199	27.058	49.1	6	6	11	1.646	2.7233e-07	Up
Q9NZM5	Ribosome biogenesis protein NOP53 OS=Homo sapiens OX=9606 GN=NOP53	NOP53	54.389	19.417	13.2	5	5	6	0.555	0.00093678	Down
Q9UBR2	Cathepsin Z OS=Homo sapiens OX=9606 GN=CTSZ	CTSZ	33.868	60.98	17.2	5	5	5	1.573	0.0069017	Up
Q9UDX5	Mitochondrial fission process protein 1 OS=Homo sapiens OX=9606 GN=MTFP1	MTFP1	18.01	5.754	13.9	3	3	4	1.652	0.00191558	Up
Q9UEE9	Craniofacial development protein 1 OS=Homo sapiens OX=9606 GN=CFDP1	CFDP1	33.592	17.293	16.7	5	5	7	1.63	0.00054017	Up
Q9UGT4	Sushi domain-containing protein 2 OS=Homo sapiens OX=9606 GN=SUSD2	SUSD2	90.207	6.6238	3.6	3	3	4	4.497	0.00021966	Up
Q9UH99	SUN domain-containing protein 2 OS=Homo sapiens OX=9606 GN=SUN2	SUN2	80.31	28.426	12.7	7	7	7	1.513	0.000123266	Up
Q9UIF9	Bromodomain adjacent to zinc finger domain protein 2A OS=Homo sapiens OX=9606 GN=BAZ2A	BAZ2A	211.2	18.433	1.9	3	3	4	0.619	0.0037385	Down
Q9UII2	"ATPase inhibitor, mitochondrial OS=Homo sapiens OX=9606 GN=ATPIF1"	ATPIF1	12.249	14.662	26.4	6	6	10	1.621	0.0075848	Up
Q9UJY1	Heat shock protein beta-8 OS=Homo sapiens OX=9606 GN=HSPB8	HSPB8	21.604	18.711	29.1	6	6	6	0.591	1.5494e-07	Down
Q9UJZ1	"Stomatin-like protein 2, mitochondrial OS=Homo sapiens OX=9606 GN=STOML2"	STOML2	38.534	89.313	36.8	11	11	18	1.508	6.6494e-10	Up
Q9UK22	F-box only protein 2 OS=Homo sapiens OX=9606 GN=FBXO2	FBXO2	33.327	21.107	16.6	4	4	6	1.811	0.00076488	Up
Q9UL63	Muskelin OS=Homo sapiens OX=9606 GN=MKLN1	MKLN1	84.767	13.329	9.8	7	7	7	0.626	0.005476	Down
Q9ULF5	Zinc transporter ZIP10 OS=Homo sapiens OX=9606 GN=SLC39A10	SLC39A10	94.131	5.1159	3.1	3	3	4	2.297	0.0117448	Up
Q9ULT8	E3 ubiquitin-protein ligase HECTD1 OS=Homo sapiens OX=9606 GN=HECTD1	HECTD1	289.38	118.07	11.1	26	26	31	0.664	2.16327e-12	Down
Q9UMD9	Collagen alpha-1(XVII) chain OS=Homo sapiens OX=9606 GN=COL17A1	COL17A1	150.42	39.744	5.1	7	7	7	0.529	0.00070266	Down
Q9UNQ0	ATP-binding cassette sub-family G member 2 OS=Homo sapiens OX=9606 GN=ABCG2	ABCG2	72.313	10.646	3.2	2	2	4	0.566	0.043464	Down
Q9UPQ0	LIM and calponin homology domains-containing protein 1 OS=Homo sapiens OX=9606 GN=LIMCH1	LIMCH1	121.87	51.837	16.2	16	16	20	2.003	0.000182689	Up
Q9Y2A9	"N-acetyllactosaminide beta-1,3-N-acetylglucosaminyltransferase 3 OS=Homo sapiens OX=9606 GN=B3GNT3"	B3GNT3	42.534	3.3988	5.1	2	2	2	0.494	0.0032821	Down
Q9Y2G5	GDP-fucose protein O-fucosyltransferase 2 OS=Homo sapiens OX=9606 GN=POFUT2	POFUT2	49.975	11.266	10.5	5	5	6	1.755	0.00030486	Up
Q9Y376	Calcium-binding protein 39 OS=Homo sapiens OX=9606 GN=CAB39	CAB39	39.869	23.31	23.8	8	8	12	0.605	5.6891e-05	Down
Q9Y3B8	"Oligoribonuclease, mitochondrial OS=Homo sapiens OX=9606 GN=REXO2"	REXO2	26.832	36.8	30	6	6	8	1.543	0.00036495	Up
Q9Y4K0	Lysyl oxidase homolog 2 OS=Homo sapiens OX=9606 GN=LOXL2	LOXL2	86.724	25.214	9.3	7	7	8	2.305	3.189e-08	Up
Q9Y4L1	Hypoxia up-regulated protein 1 OS=Homo sapiens OX=9606 GN=HYOU1	HYOU1	111.33	195.49	33.3	30	30	52	1.741	1e-32	Up
Q9Y530	O-acetyl-ADP-ribose deacetylase 1 OS=Homo sapiens OX=9606 GN=OARD1	OARD1	17.025	3.8943	7.9	1	1	2	1.57	0.046725	Up
Q9Y5J5	Pleckstrin homology-like domain family A member 3 OS=Homo sapiens OX=9606 GN=PHLDA3	PHLDA3	13.891	5.6235	15	2	2	2	0.641	0.035383	Down
Q9Y696	Chloride intracellular channel protein 4 OS=Homo sapiens OX=9606 GN=CLIC4	CLIC4	28.772	55.177	27.7	5	5	8	1.72	9.6519e-05	Up
Q9Y6M1	Insulin-like growth factor 2 mRNA-binding protein 2 OS=Homo sapiens OX=9606 GN=IGF2BP2	IGF2BP2	66.121	84.934	28.7	15	12	29	1.856	7.1917e-09	Up
Q9Y6N5	"Sulfide:quinone oxidoreductase, mitochondrial OS=Homo sapiens OX=9606 GN=SQOR"	SQOR	49.96	30.048	14.7	8	8	9	0.544	8.4488e-05	Down

## Sheet: Summary
	Header line description of worksheet "Quant"
	Project	Description
	Protein accession	Protein accession number of database used for search
	Protein description	Protein functional description
	Gene name	Indicates the name of the gene that code for the protein sequence
	MW [kDa]	Protein molecular weight ,unit [kDa]
	Score	A simple rule to be used to judge whether a result is significant or not
	Coverage [%]	Percent of identified peptdie sequence covering in protein sequence
	Peptides	Number of identified peptides
	PSMs	Number of spectrum which protein matched
	Unique peptides	Number of identified peptides that only come form this protein groups
	Differential protein expression in the worksheet "Quant"
	Compare group	Regulated type	Fold Change >1.2 (< 0.8333)	P value
	CNE2R/CNE2	up-regulated	658	< 0.05
		down-regulated	637	< 0.05
